# Supplementary material for: Single-cell transcriptomic analyses reveal cellular and molecular patterns of rose petal responses to gray mold infection
Source: Hortic Res. 2025 Jun 9;12(9):uhaf152. doi: 10.1093/hr/uhaf152 (PMC12317188; doi:10.1093/hr/uhaf152)
Supplement: Web_Material_uhaf152 [file web_material_uhaf152.zip]

Archive with 16 entries (16 files):
- Supplemental figure legend.docx
- Supplementary figure S1.png
- Supplementary figure S2.jpg
- Supplementary figure S3.jpeg
- Supplementary figure S4.jpg
- Supplementary figure S5.jpg
- Supplementary figure S6.jpeg
- Supplementary figure S7.jpg
- Supplementary Table S1.xlsx
- Supplementary Table S2.xlsx
- Supplementary Table S3.xlsx
- Supplementary Table S4.xls
- Supplementary Table S5.xlsx
- Supplementary Table S6.xls
- Supplementary Table S7.xls
- Supplementary Table S8.xls
