# Supplementary material for: Single-cell transcriptomic analyses reveal cellular and molecular patterns of rose petal responses to gray mold infection
Source: Hortic Res. 2025 Jun 9;12(9):uhaf152. doi: 10.1093/hr/uhaf152 (PMC12317188; doi:10.1093/hr/uhaf152)
Supplement: Web_Material_uhaf152 [file web_material_uhaf152.zip › Supplementary Table S1.xlsx]

## Sheet: scRNA-seq data
Supplementary Table S1 scRNA-seq data generated in this study
Sample	Estimated Number of Cells	Fraction Reads in Cells	Mean Reads per Cell	Median Genes per Cell	Total Genes Detected	Median UMI Counts per Cell	Reads Mapped Confidently to Genome	Reads Mapped Confidently to Intergenic Regions	Reads Mapped Confidently to Intronic Regions	Reads Mapped Confidently to Exonic Regions	Reads Mapped Confidently to Transcriptome	Number of Reads	Valid Barcodes	Sequencing Saturation	Q30 Bases in Barcode	Q30 Bases in RNA Read	Q30 Bases in UMI
T0	9189	0.57	48903	1665	27959	3184	0.881	0.157	0.017	0.707	0.667	449378442	0.971	0.582	0.973	0.931	0.97
T1	9185	0.429	49569	975	26648	1632	0.864	0.246	0.015	0.604	0.558	455297969	0.959	0.46	0.974	0.939	0.968
T2	6220	0.458	65563	1209	26649	2323	0.856	0.17	0.016	0.669	0.626	407805682	0.973	0.507	0.974	0.927	0.971
