# Supplementary material for: Single-cell transcriptomic analyses reveal cellular and molecular patterns of rose petal responses to gray mold infection
Source: Hortic Res. 2025 Jun 9;12(9):uhaf152. doi: 10.1093/hr/uhaf152 (PMC12317188; doi:10.1093/hr/uhaf152)
Supplement: Web_Material_uhaf152 [file web_material_uhaf152.zip › Supplementary Table S2.xlsx]

## Sheet: Number of cells
Supplementary Table S2 Cells of different subgroup in the three samples
Cell type	Number of cells
	T0	T1	T2
Epidermis cell	4574 (54.52%)	4020 (47.17%)	2689 (46.04%)
Epidermis/Fra cell	500 (5.96%)	2551 (29.93%)	1565 (26.8%)
Xylem cell	1093 (13.03%)	745 (8.74%)	639 (10.94%)
Phloem cell	1627 (19.39%)	238 (2.79%)	440 (7.53%)
Petal mesophyll cell	254 (3.03%)	764 (8.97%)	295 (5.05%)
Guard cell	229 (2.73%)	125 (1.47%)	133 (2.28%)
Bundle sheath cell	113 (1.35%)	79 (0.93%)	79 (1.35%)
Total	8390	8522	5840
