# Supplementary material for: Single-cell transcriptomic analyses reveal cellular and molecular patterns of rose petal responses to gray mold infection
Source: Hortic Res. 2025 Jun 9;12(9):uhaf152. doi: 10.1093/hr/uhaf152 (PMC12317188; doi:10.1093/hr/uhaf152)
Supplement: Web_Material_uhaf152 [file web_material_uhaf152.zip › Supplementary Table S3.xlsx]

## Sheet:  marker_metadata
Supplementary Table S3 Marker genes used for cluster annotation in this study
Cell type	Gene ID	Gene symbol	Gene description	Match to TAIR	Marker_Reference	Marker_DOI	Reference
Epidermis cell	ncbi_112198227	CUT1	3-ketoacyl-CoA synthase 6	AT1G68530(KCS6)	Liu et al. 2022; Kim et al. 2021	doi: 10.1111/tpj.15719. doi: 10.1093/plcell/koaa060.	1.Identification of novel regulators required for early development of vein pattern in the cotyledons by single-cell RNA-sequencing 2.Distinct identities of leaf phloem cells revealed by single cell transcriptomics.
	ncbi_112176978	LACS4	long chain acyl-CoA synthetase 4	AT1G64400(LACS3)	Sun et al. 2023	doi: 10.1038/s41477-022-01291-y.	Single cell RNA sequencing provides a high resolution roadmap for understanding the multicellular compartmentation of specialized metabolism
	ncbi_112193531	GPAT2	glycerol-3-phosphate acyltransferase 2	AT2G38110(GPAT6)	Kang et al. 2022	doi: 10.1111/nph.17992.	Single-cell RNA-sequencing of Nicotiana attenuata corolla cells reveals the biosynthetic pathway of a floral scent
	ncbi_112194775	GPAT6	glycerol-3-phosphate 2-O-acyltransferase 6	AT2G38110(GPAT6)	Kang et al. 2022	doi: 10.1111/nph.17992.	Single-cell RNA-sequencing of Nicotiana attenuata corolla cells reveals the biosynthetic pathway of a floral scent
Petal mesophyll cells	ncbi_112166194	PSBT	photosystem II 5 kDa protein, chloroplastic	AT3G21055	Kim et al. 2021	doi: 10.1093/plcell/koaa060.	Distinct identities of leaf phloem cells revealed by single cell transcriptomics
	ncbi_112170093	PSBW	photosystem II reaction center W protein	AT2G30570	Kim et al. 2021	doi: 10.1093/plcell/koaa060.	Distinct identities of leaf phloem cells revealed by single cell transcriptomics.
	ncbi_112165518	PSAG	photosystem I reaction c	AT1G55670	Kim et al. 2021	doi: 10.1093/plcell/koaa060.	Distinct identities of leaf phloem cells revealed by single cell transcriptomics.
	ncbi_112191879	LHCB4.2	light harvesting complex photosystem II	AT3G08940	Kim et al. 2021	doi: 10.1093/plcell/koaa060.	Distinct identities of leaf phloem cells revealed by single cell transcriptomics.
	ncbi_112168431	CAB3	chlorophyll A/B binding protein 3	AT1G29910	Kim et al. 2021	doi: 10.1093/plcell/koaa060.	Distinct identities of leaf phloem cells revealed by single cell transcriptomics
Epidermis/Fra cell	ncbi_112200569	Fra	major strawberry allergen Fra a 1.08		Muñoz et al. 2010	doi: 10.1093/mp/ssp087.	The Strawberry Fruit Fra a Allergen Functions in Flavonoid Biosynthesis
	ncbi_112201102	Fra	major strawberry allergen Fra a 1.08		Muñoz et al. 2010	doi: 10.1093/mp/ssp087.	The Strawberry Fruit Fra a Allergen Functions in Flavonoid Biosynthesis
	ncbi_112195753	Fra	major strawberry allergen Fra a 1.08		Muñoz et al. 2010	doi: 10.1093/mp/ssp087.	The Strawberry Fruit Fra a Allergen Functions in Flavonoid Biosynthesis
	ncbi_112196660	GT3	UDP-glucose flavonoid 3-O-glucosyltransferase 3		Huang et al. 2024 Li et al. 2019	doi: 10.1002/advs.202403603. doi: 10.3390/molecules24203743.	1.Evolution and Domestication of a Novel Biosynthetic Gene Cluster Contributing to the Flavonoid Metabolism and High-Altitude Adaptability of Plants in the Fagopyrum Genus. 2.Anthocyanin Accumulation in the Leaves of the Purple Sweet Potato (Ipomoea batatas L.) Cultivars.
	ncbi_112178635	GST	Glutathione S-transferase		Lu et al. 2021 Ma et al. 2025	doi: 10.1111/tpj.15312. doi: 10.1111/tpj.17240.	1. Two loss-of-function alleles of the glutathione S-transferase (GST) gene cause anthocyanin deficiency in flower and fruit skin of peach (Prunus persica). 2. Anthocyanin biosynthesis and transport synergistically modulated by RcMYB75 and RcGSTFL11 play a pivotal role in the feedforward loop in response to drought stress.
Bundle sheath	ncbi_112194865	NHL10	NDR1/HIN1-like protein 10	AT3G11660	Kim et al. 2021; Bai et al. 2022	doi: 10.1093/plcell/koaa060. doi: 10.1093/hr/uhab055.	1.Distinct identities of leaf phloem cells revealed by single cell transcriptomics 2.Development of a single-cell atlas for woodland strawberry (Fragaria vesca) leaves during early Botrytis cinerea infection using single-cell RNA-seq
	ncbi_112201562	SCL13	scarecrow-like protein 13, transcript variant X1	AT4G17230	Kim et al. 2021; Bai et al. 2022	doi: 10.1093/plcell/koaa060. doi: 10.1093/hr/uhab055.	1.Distinct identities of leaf phloem cells revealed by single cell transcriptomics 2. Development of a single-cell atlas for woodland strawberry (Fragaria vesca) leaves during early Botrytis cinerea infection using single-cell RNA-seq
	ncbi_112203403	CIGR1	scarecrow-like protein 21	AT2G04890	Wang et al. 2021	doi: 10.1016/j.jgg.2021.06.001.	Single-cell transcriptome atlas of the leaf and root of rice seedlings
	ncbi_112187288	MYBS3	transcription factor MYBS3	AT3G28910	Guo et al. 2022; Wang et al. 2021	doi: 10.1111/pbi.13919. doi: 10.1016/j.jgg.2021.06.001.	1.Single-cell transcriptome reveals differentiation between adaxial and abaxial mesophyll cells in Brassica rapa; 2.Single-cell transcriptome atlas of the leaf and root of rice seedlings
	ncbi_112197799	SULTR3;1	sulfate transporter 3.1	AT3G51895	Kim et al. 2021	doi: 10.1093/plcell/koaa060.	Distinct identities of leaf phloem cells revealed by single cell transcriptomics.
Guard cell	ncbi_112176172	ALMT9	aluminum-activated malate transporter 9	AT3G18440	Kim et al. 2021	doi: 10.1093/plcell/koaa060.	Distinct identities of leaf phloem cells revealed by single cell transcriptomics.
	ncbi_112178591	HMGB2	HMG1/2-like protein, transcript variant X1	AT1G20693	Shulse et al. 2019	doi: 10.1016/j.celrep.2019.04.054.	High-Throughput Single-Cell Transcriptome Profiling of Plant Cell Types
Phloem	ncbi_112190051	GAST1	protein GAST1	AT1G75750	Shahan et al. 2022	doi: 10.1016/j.devcel.2022.01.008.	A single cell Arabidopsis root atlas reveals developmental trajectories in wild type and cell identity mutants
	ncbi_112173221	DIR1	lipid-transfer protein DIR1	AT5G48485	Efroni et al. 2015	doi: 10.1186/s13059-015-0580-x.	Quantification of cell identity from single-cell gene expression profiles
	ncbi_112166083	XTH8	xyloglucan endotransglucosylase/hydrolase protein 8	AT1G11545	Shahan et al. 2022	doi: 10.1016/j.devcel.2022.01.008.	A single cell Arabidopsis root atlas reveals developmental trajectories in wild type and cell identity mutants
	ncbi_112172425	SWEET1	bidirectional sugar transporter SWEET1	AT5G23660（SWEET12）	Wang et al. 2022	doi: 10.1111/pbi.13891.	Single-cell transcriptome atlas reveals developmental trajectories and a novel metabolic pathway of catechin esters in tea leaves
Xylem	ncbi_112188461	CCR1	cinnamoyl-CoA reductase 1	AT1G15950	Wendrich et al. 2020; Denyer et al. 2019	doi:10.1126/science.aay4970. doi: 10.1016/j.devcel.2019.02.022.	1.Vascular transcription factors guide plant epidermal responses to limiting phosphate conditions. 2.Spatiotemporal Developmental Trajectories in the Arabidopsis Root Revealed Using High-Throughput Single-Cell RNA Sequencing
	ncbi_112197670	XTH23	xyloglucan endotransglucosylase/hydrolase protein 23	AT4G25810	Shahan et al. 2022	doi: 10.1016/j.devcel.2022.01.008.	A single cell Arabidopsis root atlas reveals developmental trajectories in wild type and cell identity mutants
	ncbi_112173540	LAX3	auxin transporter-like protein 3	AT1G77690	Shahan et al. 2022; Wendrich et al. 2020; Denyer et al. 2019	doi: 10.1016/j.devcel.2022.01.008. doi:10.1126/science.aay4970. doi: 10.1016/j.devcel.2019.02.022.	1. A single cell Arabidopsis root atlas reveals developmental trajectories in wild type and cell identity mutants ; 2.Vascular transcription factors guide plant epidermal responses to limiting phosphate conditions. 3.Spatiotemporal Developmental Trajectories in the Arabidopsis Root Revealed Using High-Throughput Single-Cell RNA Sequencing
