# Supplementary material for: Single-cell transcriptomic analyses reveal cellular and molecular patterns of rose petal responses to gray mold infection
Source: Hortic Res. 2025 Jun 9;12(9):uhaf152. doi: 10.1093/hr/uhaf152 (PMC12317188; doi:10.1093/hr/uhaf152)
Supplement: Web_Material_uhaf152 [file web_material_uhaf152.zip › Supplementary Table S4.xls]

## Sheet: Supplementary Table S4
Supplementary Table S4 Up-regulated genes in different subgroups
Target_Cluster	Gene ID	Gene Name	Target_Cluster_pct	Other_Cluster_pct	Target_Cluster_mean	Other_Cluster_mean	Log2FC	Pvalue	FDR	Symbol	Description	KEGG_A_class	KEGG_B_class	Pathway	K_ID	GO Component	GO Function	GO Process	TF_family
Epidermis_cell	ncbi_121050644	ncbi_121050644	0.423	0.181	3.79552	1.17569	1.69079	0	0	--	uncharacterized LOC121050644	-	-	-	-	-	-	-	--
Epidermis_cell	ncbi_112198227	CUT1	0.412	0.163	1.9978	0.927736	1.10663	0	0	CUT1	3-ketoacyl-CoA synthase 6	Metabolism;Metabolism;Organismal Systems;Metabolism	Global and overview maps;Global and overview maps;Environmental adaptation;Lipid metabolism	ko01100//Metabolic pathways;ko01110//Biosynthesis of secondary metabolites;ko04626//Plant-pathogen interaction;ko00062//Fatty acid elongation	K15397;K15397;K15397;K15397	GO:0005575//cellular_component;GO:0005622//intracellular;GO:0005623//cell;GO:0005737//cytoplasm;GO:0005783//endoplasmic reticulum;GO:0005789//endoplasmic reticulum membrane;GO:0012505//endomembrane system;GO:0016020//membrane;GO:0016021//integral component of membrane;GO:0031224//intrinsic component of membrane;GO:0031984//organelle subcompartment;GO:0042175//nuclear outer membrane-endoplasmic re…	GO:0003674//molecular_function;GO:0003824//catalytic activity;GO:0003985//acetyl-CoA C-acetyltransferase activity;GO:0004315//3-oxoacyl-[acyl-carrier-protein] synthase activity;GO:0004421//hydroxymethylglutaryl-CoA synthase activity;GO:0016740//transferase activity;GO:0016746//transferase activity, transferring acyl groups;GO:0016747//transferase activity, transferring acyl groups other than amin…	GO:0000902//cell morphogenesis;GO:0006082//organic acid metabolic process;GO:0006629//lipid metabolic process;GO:0006631//fatty acid metabolic process;GO:0006633//fatty acid biosynthetic process;GO:0006950//response to stress;GO:0008150//biological_process;GO:0008152//metabolic process;GO:0008610//lipid biosynthetic process;GO:0009058//biosynthetic process;GO:0009266//response to temperature stim…	--
Epidermis_cell	ncbi_112189846	LHT1	0.977	0.946	29.3808	19.5486	0.587809	0	0	LHT1	lysine histidine transporter 1	-	-	-	-	GO:0005887//integral component of plasma membrane	GO:0015173//aromatic amino acid transmembrane transporter activity	GO:0003333//amino acid transmembrane transport;GO:0015801//aromatic amino acid transport	--
Epidermis_cell	ncbi_112186842	CPL5	0.594	0.363	6.37768	2.50919	1.34581	5.71261e-303	2.12395e-298	CPL5	RNA polymerase II C-terminal domain phosphatase-like 4, transcript variant X2	-	-	-	-	GO:0000428//DNA-directed RNA polymerase complex;GO:0005575//cellular_component;GO:0005622//intracellular;GO:0005623//cell;GO:0005634//nucleus;GO:0005654//nucleoplasm;GO:0016591//DNA-directed RNA polymerase II, holoenzyme;GO:0030880//RNA polymerase complex;GO:0031974//membrane-enclosed lumen;GO:0031981//nuclear lumen;GO:0032991//macromolecular complex;GO:0043226//organelle;GO:0043227//membrane-bou…	GO:0003674//molecular_function;GO:0003676//nucleic acid binding;GO:0003723//RNA binding;GO:0003824//catalytic activity;GO:0004721//phosphoprotein phosphatase activity;GO:0004722//protein serine/threonine phosphatase activity;GO:0005488//binding;GO:0005515//protein binding;GO:0008022//protein C-terminus binding;GO:0008420//CTD phosphatase activity;GO:0016787//hydrolase activity;GO:0016788//hydrola…	GO:0006139//nucleobase-containing compound metabolic process;GO:0006351//transcription, DNA-templated;GO:0006355//regulation of transcription, DNA-templated;GO:0006357//regulation of transcription from RNA polymerase II promoter;GO:0006464//cellular protein modification process;GO:0006470//protein dephosphorylation;GO:0006725//cellular aromatic compound metabolic process;GO:0006793//phosphorus me…	--
Epidermis_cell	ncbi_112180113	NHL6	0.984	0.948	29.7762	22.2186	0.422387	1.56133e-290	5.80501e-286	NHL6	NDR1/HIN1-like protein 6	-	-	-	-	GO:0005575//cellular_component;GO:0005622//intracellular;GO:0005623//cell;GO:0005737//cytoplasm;GO:0005829//cytosol;GO:0005886//plasma membrane;GO:0016020//membrane;GO:0016021//integral component of membrane;GO:0031224//intrinsic component of membrane;GO:0044424//intracellular part;GO:0044425//membrane part;GO:0044444//cytoplasmic part;GO:0044464//cell part;GO:0071944//cell periphery	-	GO:0001101//response to acid chemical;GO:0006950//response to stress;GO:0006970//response to osmotic stress;GO:0007154//cell communication;GO:0007165//signal transduction;GO:0008150//biological_process;GO:0009628//response to abiotic stimulus;GO:0009719//response to endogenous stimulus;GO:0009725//response to hormone;GO:0009737//response to abscisic acid;GO:0009738//abscisic acid-activated signal…	--
Epidermis_cell	ncbi_112176373	ncbi_112176373	0.376	0.16	2.26975	0.859243	1.4014	2.21313e-287	8.22841e-283
Epidermis_cell	ncbi_112202597	ncbi_112202597	0.27	0.091	1.52111	0.527733	1.52724	5.99002e-258	2.22709e-253
Epidermis_cell	ncbi_112164968	ncbi_112164968	0.605	0.376	4.88152	2.49773	0.966709	1.22643e-236	4.55986e-232
Epidermis_cell	ncbi_112172295	At1g07160	0.555	0.33	3.51443	2.06851	0.7647	2.14719e-229	7.98324e-225	At1g07160	probable protein phosphatase 2C 32, transcript variant X2	-	-	-	-	-	GO:0003674//molecular_function;GO:0003824//catalytic activity;GO:0004721//phosphoprotein phosphatase activity;GO:0004722//protein serine/threonine phosphatase activity;GO:0005488//binding;GO:0016787//hydrolase activity;GO:0016788//hydrolase activity, acting on ester bonds;GO:0016791//phosphatase activity;GO:0042578//phosphoric ester hydrolase activity;GO:0043167//ion binding;GO:0043169//cation bi…	GO:0006464//cellular protein modification process;GO:0006470//protein dephosphorylation;GO:0006793//phosphorus metabolic process;GO:0006796//phosphate-containing compound metabolic process;GO:0006807//nitrogen compound metabolic process;GO:0008150//biological_process;GO:0008152//metabolic process;GO:0009987//cellular process;GO:0016311//dephosphorylation;GO:0019538//protein metabolic process;GO:0…	--
Epidermis_cell	ncbi_112195201	ncbi_112195201	0.884	0.771	13.2289	9.08248	0.54253	8.71734e-224	3.24111e-219	--	uncharacterized LOC112195201	-	-	-	-	-	-	-	--
Epidermis_cell	ncbi_112174128	LRK10L-2.8	0.269	0.097	0.748883	0.448328	0.740186	1.57443e-223	5.85372e-219	LRK10L-2.8	LEAF RUST 10 DISEASE-RESISTANCE LOCUS RECEPTOR-LIKE PROTEIN KINASE-like 2.8, transcript variant X1	-	-	-	-	-	GO:0004672//protein kinase activity;GO:0005524//ATP binding;GO:0030247//polysaccharide binding	GO:0006468//protein phosphorylation	--
Epidermis_cell	ncbi_112168898	LRK10	0.385	0.182	1.62024	0.937964	0.788601	3.56424e-219	1.32519e-214	LRK10	rust resistance kinase Lr10, transcript variant X1	-	-	-	-	-	GO:0004672//protein kinase activity;GO:0005524//ATP binding;GO:0030247//polysaccharide binding	GO:0006468//protein phosphorylation	--
Epidermis_cell	ncbi_112178706	Os03g0144800	0.44	0.223	1.94448	1.2865	0.595928	1.16326e-210	4.32502e-206	Os03g0144800	probable xyloglucan galactosyltransferase GT14	-	-	-	-	-	-	-	--
Epidermis_cell	ncbi_112167956	At1g53430	0.27	0.102	0.841314	0.515168	0.707601	1.45788e-207	5.42041e-203	At1g53430	probable LRR receptor-like serine/threonine-protein kinase At1g53430, transcript variant X1	-	-	-	-	-	GO:0004672//protein kinase activity;GO:0005515//protein binding;GO:0005524//ATP binding	GO:0006468//protein phosphorylation;GO:0051216//cartilage development	--
Epidermis_cell	ncbi_112169796	At4g24160	0.902	0.787	12.8016	9.40634	0.444615	4.65659e-206	1.73132e-201	At4g24160	1-acylglycerol-3-phosphate O-acyltransferase	-	-	-	-	-	GO:0003674//molecular_function;GO:0003824//catalytic activity;GO:0004414//homoserine O-acetyltransferase activity;GO:0008236//serine-type peptidase activity;GO:0016787//hydrolase activity;GO:0016788//hydrolase activity, acting on ester bonds;GO:0047570//3-oxoadipate enol-lactonase activity;GO:0047746//chlorophyllase activity;GO:0070205//2-succinyl-6-hydroxy-2,4-cyclohexadiene-1-carboxylate syntha…	GO:0006112//energy reserve metabolic process;GO:0006508//proteolysis;GO:0009058//biosynthetic process;GO:0009086//methionine biosynthetic process;GO:0009102//biotin biosynthetic process;GO:0009234//menaquinone biosynthetic process;GO:0015979//photosynthesis;GO:0015996//chlorophyll catabolic process;GO:0030163//protein catabolic process;GO:0042952//beta-ketoadipate pathway	--
Epidermis_cell	ncbi_112187289	PUMP5	0.911	0.811	13.2804	10.024	0.405834	4.81855e-206	1.79154e-201	PUMP5	mitochondrial uncoupling protein 5	-	-	-	-	GO:0005575//cellular_component;GO:0005622//intracellular;GO:0005623//cell;GO:0005737//cytoplasm;GO:0005739//mitochondrion;GO:0005740//mitochondrial envelope;GO:0005743//mitochondrial inner membrane;GO:0016020//membrane;GO:0016021//integral component of membrane;GO:0019866//organelle inner membrane;GO:0031090//organelle membrane;GO:0031224//intrinsic component of membrane;GO:0031966//mitochondrial…	GO:0003674//molecular_function;GO:0005215//transporter activity;GO:0005310//dicarboxylic acid transmembrane transporter activity;GO:0005342//organic acid transmembrane transporter activity;GO:0008509//anion transmembrane transporter activity;GO:0008514//organic anion transmembrane transporter activity;GO:0015075//ion transmembrane transporter activity;GO:0015103//inorganic anion transmembrane tra…	GO:0006810//transport;GO:0006811//ion transport;GO:0006812//cation transport;GO:0006817//phosphate ion transport;GO:0006820//anion transport;GO:0006835//dicarboxylic acid transport;GO:0006839//mitochondrial transport;GO:0006855//drug transmembrane transport;GO:0008150//biological_process;GO:0008272//sulfate transport;GO:0015672//monovalent inorganic cation transport;GO:0015698//inorganic anion tr…	--
Epidermis_cell	ncbi_112200074	ATR2	0.948	0.883	17.0737	12.8662	0.408187	1.02685e-204	3.81783e-200	ATR2	NADPH--cytochrome P450 reductase 2	-	-	-	-	GO:0005575//cellular_component;GO:0005622//intracellular;GO:0005623//cell;GO:0005737//cytoplasm;GO:0005783//endoplasmic reticulum;GO:0005789//endoplasmic reticulum membrane;GO:0009337//sulfite reductase complex (NADPH);GO:0009507//chloroplast;GO:0009536//plastid;GO:0012505//endomembrane system;GO:0016020//membrane;GO:0016021//integral component of membrane;GO:0031224//intrinsic component of membr…	GO:0000166//nucleotide binding;GO:0003674//molecular_function;GO:0003824//catalytic activity;GO:0003958//NADPH-hemoprotein reductase activity;GO:0004783//sulfite reductase (NADPH) activity;GO:0005488//binding;GO:0009055//electron carrier activity;GO:0010181//FMN binding;GO:0016491//oxidoreductase activity;GO:0016651//oxidoreductase activity, acting on NAD(P)H;GO:0016653//oxidoreductase activity, …	GO:0006725//cellular aromatic compound metabolic process;GO:0006790//sulfur compound metabolic process;GO:0008150//biological_process;GO:0008152//metabolic process;GO:0009698//phenylpropanoid metabolic process;GO:0009987//cellular process;GO:0010128//benzoate catabolic process via CoA ligation;GO:0019748//secondary metabolic process;GO:0044237//cellular metabolic process;GO:0055114//oxidation-red…	--
Epidermis_cell	ncbi_112201377	LRR-RLK	0.331	0.144	1.27071	0.78219	0.70005	3.09538e-204	1.15086e-199	LRR-RLK	probable leucine-rich repeat receptor-like serine/threonine-protein kinase At3g14840	-	-	-	-	-	GO:0004672//protein kinase activity;GO:0005515//protein binding;GO:0005524//ATP binding	GO:0006468//protein phosphorylation	--
Epidermis_cell	ncbi_112185088	Copb2	0.853	0.758	12.3405	8.49634	0.538488	1.17614e-203	4.37288e-199	Copb2	coatomer subunit beta'-1	-	-	-	-	GO:0000139//Golgi membrane;GO:0005575//cellular_component;GO:0005622//intracellular;GO:0005623//cell;GO:0005737//cytoplasm;GO:0005794//Golgi apparatus;GO:0005798//Golgi-associated vesicle;GO:0012505//endomembrane system;GO:0012506//vesicle membrane;GO:0016020//membrane;GO:0030117//membrane coat;GO:0030120//vesicle coat;GO:0030126//COPI vesicle coat;GO:0030135//coated vesicle;GO:0030137//COPI-coat…	GO:0003674//molecular_function;GO:0005198//structural molecule activity;GO:0005515//protein binding	GO:0006810//transport;GO:0006886//intracellular protein transport;GO:0006888//ER to Golgi vesicle-mediated transport;GO:0006890//retrograde vesicle-mediated transport, Golgi to ER;GO:0006891//intra-Golgi vesicle-mediated transport;GO:0008104//protein localization;GO:0008150//biological_process;GO:0015031//protein transport;GO:0015833//peptide transport;GO:0016192//vesicle-mediated transport;GO:00…	--
Epidermis_cell	ncbi_112200851	LTPG1	0.392	0.189	1.70134	1.1111	0.614685	1.01527e-202	3.77476e-198	LTPG1	non-specific lipid transfer protein GPI-anchored 1	-	-	-	-	GO:0005575//cellular_component;GO:0005576//extracellular region;GO:0005618//cell wall;GO:0005622//intracellular;GO:0005623//cell;GO:0005737//cytoplasm;GO:0005783//endoplasmic reticulum;GO:0005794//Golgi apparatus;GO:0005886//plasma membrane;GO:0009505//plant-type cell wall;GO:0012505//endomembrane system;GO:0016020//membrane;GO:0030312//external encapsulating structure;GO:0031224//intrinsic compo…	GO:0003674//molecular_function;GO:0005488//binding;GO:0008289//lipid binding	GO:0006810//transport;GO:0006869//lipid transport;GO:0006950//response to stress;GO:0006952//defense response;GO:0007275//multicellular organism development;GO:0008150//biological_process;GO:0009605//response to external stimulus;GO:0009607//response to biotic stimulus;GO:0009620//response to fungus;GO:0010876//lipid localization;GO:0032501//multicellular organismal process;GO:0032502//developmen…	--
Epidermis_cell	ncbi_112198004	KCS20	0.516	0.282	2.62988	1.84405	0.512117	1.34002e-201	4.9822e-197	KCS20	3-ketoacyl-CoA synthase 11	Metabolism;Metabolism;Organismal Systems;Metabolism	Global and overview maps;Global and overview maps;Environmental adaptation;Lipid metabolism	ko01100//Metabolic pathways;ko01110//Biosynthesis of secondary metabolites;ko04626//Plant-pathogen interaction;ko00062//Fatty acid elongation	K15397;K15397;K15397;K15397	GO:0005575//cellular_component;GO:0016020//membrane;GO:0016021//integral component of membrane;GO:0031224//intrinsic component of membrane;GO:0044425//membrane part	GO:0003674//molecular_function;GO:0003824//catalytic activity;GO:0003985//acetyl-CoA C-acetyltransferase activity;GO:0004315//3-oxoacyl-[acyl-carrier-protein] synthase activity;GO:0016740//transferase activity;GO:0016746//transferase activity, transferring acyl groups;GO:0016747//transferase activity, transferring acyl groups other than amino-acyl groups	GO:0006082//organic acid metabolic process;GO:0006629//lipid metabolic process;GO:0006631//fatty acid metabolic process;GO:0006633//fatty acid biosynthetic process;GO:0006950//response to stress;GO:0008150//biological_process;GO:0008152//metabolic process;GO:0008610//lipid biosynthetic process;GO:0009058//biosynthetic process;GO:0009266//response to temperature stimulus;GO:0009314//response to ra…	--
Epidermis_cell	ncbi_112185409	TPC1B	0.407	0.21	1.94814	1.07601	0.856409	1.88584e-201	7.01156e-197	TPC1B	two pore calcium channel protein 1A, transcript variant X1	-	-	-	-	GO:0000325//plant-type vacuole;GO:0005575//cellular_component;GO:0005622//intracellular;GO:0005623//cell;GO:0005737//cytoplasm;GO:0005773//vacuole;GO:0005774//vacuolar membrane;GO:0005794//Golgi apparatus;GO:0005886//plasma membrane;GO:0012505//endomembrane system;GO:0015627//type II protein secretion system complex;GO:0016020//membrane;GO:0016021//integral component of membrane;GO:0031090//organ…	GO:0003674//molecular_function;GO:0005215//transporter activity;GO:0005216//ion channel activity;GO:0005244//voltage-gated ion channel activity;GO:0005245//voltage-gated calcium channel activity;GO:0005261//cation channel activity;GO:0005262//calcium channel activity;GO:0005488//binding;GO:0005509//calcium ion binding;GO:0005515//protein binding;GO:0008324//cation transmembrane transporter activi…	GO:0001508//action potential;GO:0006810//transport;GO:0006811//ion transport;GO:0006812//cation transport;GO:0006816//calcium ion transport;GO:0006950//response to stress;GO:0006952//defense response;GO:0007154//cell communication;GO:0007165//signal transduction;GO:0007275//multicellular organism development;GO:0008150//biological_process;GO:0009791//post-embryonic development;GO:0009845//seed ge…	--
Epidermis_cell	ncbi_112196806	EP3	0.93	0.831	15.1872	11.1076	0.451311	2.17209e-201	8.07582e-197	EP3	endochitinase EP3	Metabolism;Metabolism	Global and overview maps;Carbohydrate metabolism	ko01100//Metabolic pathways;ko00520//Amino sugar and nucleotide sugar metabolism	K01183;K01183	GO:0005575//cellular_component;GO:0005618//cell wall;GO:0005623//cell;GO:0030312//external encapsulating structure;GO:0044464//cell part;GO:0071944//cell periphery	GO:0003674//molecular_function;GO:0003824//catalytic activity;GO:0004553//hydrolase activity, hydrolyzing O-glycosyl compounds;GO:0004568//chitinase activity;GO:0005488//binding;GO:0008061//chitin binding;GO:0008144//drug binding;GO:0016787//hydrolase activity;GO:0016798//hydrolase activity, acting on glycosyl bonds;GO:0097367//carbohydrate derivative binding	GO:0000003//reproduction;GO:0000272//polysaccharide catabolic process;GO:0003006//developmental process involved in reproduction;GO:0005975//carbohydrate metabolic process;GO:0005976//polysaccharide metabolic process;GO:0006022//aminoglycan metabolic process;GO:0006026//aminoglycan catabolic process;GO:0006030//chitin metabolic process;GO:0006032//chitin catabolic process;GO:0006040//amino sugar …	--
Epidermis_cell	ncbi_112179346	VIT_01s0010g01870	0.253	0.092	0.71827	0.490871	0.549182	6.70786e-199	2.49398e-194	VIT_01s0010g01870	CASP-like protein 2A1	-	-	-	-	GO:0005575//cellular_component;GO:0005623//cell;GO:0005886//plasma membrane;GO:0016020//membrane;GO:0016021//integral component of membrane;GO:0031224//intrinsic component of membrane;GO:0044425//membrane part;GO:0044464//cell part;GO:0071944//cell periphery	GO:0003674//molecular_function;GO:0005488//binding;GO:0048037//cofactor binding;GO:0051536//iron-sulfur cluster binding;GO:0051540//metal cluster binding	-	--
Epidermis_cell	ncbi_112177169	EP3	0.945	0.896	19.215	14.2589	0.430374	1.12308e-198	4.1756e-194	EP3	endochitinase EP3	Metabolism;Metabolism	Global and overview maps;Carbohydrate metabolism	ko01100//Metabolic pathways;ko00520//Amino sugar and nucleotide sugar metabolism	K01183;K01183	GO:0005575//cellular_component;GO:0005618//cell wall;GO:0005623//cell;GO:0030312//external encapsulating structure;GO:0044464//cell part;GO:0071944//cell periphery	GO:0003674//molecular_function;GO:0003824//catalytic activity;GO:0004553//hydrolase activity, hydrolyzing O-glycosyl compounds;GO:0004568//chitinase activity;GO:0005488//binding;GO:0008061//chitin binding;GO:0008144//drug binding;GO:0016787//hydrolase activity;GO:0016798//hydrolase activity, acting on glycosyl bonds;GO:0097367//carbohydrate derivative binding	GO:0000003//reproduction;GO:0000272//polysaccharide catabolic process;GO:0003006//developmental process involved in reproduction;GO:0005975//carbohydrate metabolic process;GO:0005976//polysaccharide metabolic process;GO:0006022//aminoglycan metabolic process;GO:0006026//aminoglycan catabolic process;GO:0006030//chitin metabolic process;GO:0006032//chitin catabolic process;GO:0006040//amino sugar …	--
Epidermis_cell	ncbi_112197476	CYP716A15	0.918	0.854	16.0223	11.6124	0.464414	1.03171e-194	3.83591e-190	CYP716A15	beta-amyrin 28-monooxygenase	-	-	-	-	-	GO:0005506//iron ion binding;GO:0016705//oxidoreductase activity, acting on paired donors, with incorporation or reduction of molecular oxygen;GO:0020037//heme binding	GO:0055114//oxidation-reduction process	--
Epidermis_cell	ncbi_112180950	BIP4	0.909	0.816	15.092	10.2261	0.561525	2.59878e-194	9.66228e-190	BIP4	luminal-binding protein 4	Genetic Information Processing;Genetic Information Processing	Folding, sorting and degradation;Folding, sorting and degradation	ko04141//Protein processing in endoplasmic reticulum;ko03060//Protein export	K09490;K09490	GO:0005575//cellular_component;GO:0005622//intracellular;GO:0005623//cell;GO:0005737//cytoplasm;GO:0005783//endoplasmic reticulum;GO:0005788//endoplasmic reticulum lumen;GO:0012505//endomembrane system;GO:0031974//membrane-enclosed lumen;GO:0043226//organelle;GO:0043227//membrane-bounded organelle;GO:0043229//intracellular organelle;GO:0043231//intracellular membrane-bounded organelle;GO:0043233/…	GO:0000166//nucleotide binding;GO:0003674//molecular_function;GO:0004856//xylulokinase activity;GO:0005488//binding;GO:0005515//protein binding;GO:0005524//ATP binding;GO:0008144//drug binding;GO:0016773//phosphotransferase activity, alcohol group as acceptor;GO:0016787//hydrolase activity;GO:0016887//ATPase activity;GO:0017076//purine nucleotide binding;GO:0030554//adenyl nucleotide binding;GO:0…	GO:0005975//carbohydrate metabolic process;GO:0005997//xylulose metabolic process;GO:0006457//protein folding;GO:0006950//response to stress;GO:0008360//regulation of cell shape;GO:0042732//D-xylose metabolic process;GO:0043093//FtsZ-dependent cytokinesis	--
Epidermis_cell	ncbi_112187129	GLIP1	0.981	0.946	32.0082	22.3204	0.520079	3.65273e-193	1.35808e-188	GLIP1	GDSL esterase/lipase 1	-	-	-	-	-	GO:0016788//hydrolase activity, acting on ester bonds	-	--
Epidermis_cell	ncbi_112165326	At1g78860	0.429	0.224	1.9986	1.2934	0.62782	5.76642e-193	2.14396e-188	At1g78860	epidermis-specific secreted glycoprotein EP1	-	-	-	-	-	-	GO:0048544//recognition of pollen	--
Epidermis_cell	ncbi_112176855	CPL4	0.41	0.221	2.48851	1.29419	0.943233	2.53115e-189	9.41081e-185	CPL4	RNA polymerase II C-terminal domain phosphatase-like 4, transcript variant X3	-	-	-	-	GO:0000428//DNA-directed RNA polymerase complex;GO:0005575//cellular_component;GO:0005622//intracellular;GO:0005623//cell;GO:0005634//nucleus;GO:0005654//nucleoplasm;GO:0016591//DNA-directed RNA polymerase II, holoenzyme;GO:0030880//RNA polymerase complex;GO:0031974//membrane-enclosed lumen;GO:0031981//nuclear lumen;GO:0032991//macromolecular complex;GO:0043226//organelle;GO:0043227//membrane-bou…	GO:0003674//molecular_function;GO:0003676//nucleic acid binding;GO:0003723//RNA binding;GO:0003824//catalytic activity;GO:0004721//phosphoprotein phosphatase activity;GO:0004722//protein serine/threonine phosphatase activity;GO:0005488//binding;GO:0005515//protein binding;GO:0008022//protein C-terminus binding;GO:0008420//CTD phosphatase activity;GO:0016787//hydrolase activity;GO:0016788//hydrola…	GO:0006139//nucleobase-containing compound metabolic process;GO:0006351//transcription, DNA-templated;GO:0006355//regulation of transcription, DNA-templated;GO:0006357//regulation of transcription from RNA polymerase II promoter;GO:0006464//cellular protein modification process;GO:0006470//protein dephosphorylation;GO:0006725//cellular aromatic compound metabolic process;GO:0006793//phosphorus me…	--
Epidermis_cell	ncbi_112201019	CYP716A17	0.929	0.878	17.1737	12.7145	0.433719	1.06138e-186	3.94622e-182	CYP716A17	beta-amyrin 28-monooxygenase	-	-	-	-	-	GO:0005506//iron ion binding;GO:0016705//oxidoreductase activity, acting on paired donors, with incorporation or reduction of molecular oxygen;GO:0020037//heme binding	GO:0055114//oxidation-reduction process	--
Epidermis_cell	ncbi_112183381	mtnN	0.9	0.82	15.1365	10.6533	0.506736	4.51067e-186	1.67707e-181	mtnN	bark storage protein A	-	-	-	-	-	GO:0003674//molecular_function;GO:0003824//catalytic activity;GO:0004731//purine-nucleoside phosphorylase activity;GO:0008782//adenosylhomocysteine nucleosidase activity;GO:0008930//methylthioadenosine nucleosidase activity;GO:0045735//nutrient reservoir activity	GO:0006139//nucleobase-containing compound metabolic process;GO:0006725//cellular aromatic compound metabolic process;GO:0006807//nitrogen compound metabolic process;GO:0008150//biological_process;GO:0008152//metabolic process;GO:0009116//nucleoside metabolic process;GO:0009234//menaquinone biosynthetic process;GO:0009987//cellular process;GO:0019509//L-methionine biosynthetic process from methyl…	--
Epidermis_cell	ncbi_112181628	ncbi_112181628	0.286	0.123	0.812624	0.528058	0.621892	1.59593e-181	5.93368e-177	--	uncharacterized LOC112181628	-	-	-	-	-	-	-	--
Epidermis_cell	ncbi_112168764	ncbi_112168764	0.426	0.229	1.61865	1.07277	0.593458	1.40954e-180	5.24065e-176	--	uncharacterized LOC112168764	-	-	-	-	GO:0005575//cellular_component;GO:0005622//intracellular;GO:0005623//cell;GO:0005737//cytoplasm;GO:0005768//endosome;GO:0005773//vacuole;GO:0005774//vacuolar membrane;GO:0010008//endosome membrane;GO:0012505//endomembrane system;GO:0016020//membrane;GO:0016021//integral component of membrane;GO:0031090//organelle membrane;GO:0031224//intrinsic component of membrane;GO:0031410//cytoplasmic vesicle…	GO:0003677//DNA binding;GO:0005515//protein binding;GO:0008907//integrase activity	GO:0006810//transport;GO:0008104//protein localization;GO:0008150//biological_process;GO:0015031//protein transport;GO:0015074//DNA integration;GO:0015833//peptide transport;GO:0033036//macromolecule localization;GO:0042886//amide transport;GO:0045184//establishment of protein localization;GO:0051179//localization;GO:0051234//establishment of localization;GO:0071702//organic substance transport;G…	--
Epidermis_cell	ncbi_112196546	ncbi_112196546	0.538	0.331	4.39233	2.3388	0.909217	2.39004e-179	8.88615e-175
Epidermis_cell	ncbi_112166646	CYP716A15	0.597	0.387	3.39133	2.30099	0.5596	2.98981e-179	1.11161e-174	CYP716A15	beta-amyrin 28-monooxygenase	-	-	-	-	-	GO:0005506//iron ion binding;GO:0016705//oxidoreductase activity, acting on paired donors, with incorporation or reduction of molecular oxygen;GO:0020037//heme binding	GO:0055114//oxidation-reduction process	--
Epidermis_cell	ncbi_112192479	CPK1	0.41	0.215	1.4639	0.989562	0.564959	5.25892e-179	1.95527e-174	CPK1	calcium-dependent protein kinase 26	Organismal Systems	Environmental adaptation	ko04626//Plant-pathogen interaction	K13412	GO:0005575//cellular_component;GO:0005622//intracellular;GO:0005623//cell;GO:0005634//nucleus;GO:0005737//cytoplasm;GO:0005783//endoplasmic reticulum;GO:0005789//endoplasmic reticulum membrane;GO:0012505//endomembrane system;GO:0016020//membrane;GO:0031984//organelle subcompartment;GO:0042175//nuclear outer membrane-endoplasmic reticulum membrane network;GO:0043226//organelle;GO:0043227//membrane…	GO:0000166//nucleotide binding;GO:0003674//molecular_function;GO:0003824//catalytic activity;GO:0004672//protein kinase activity;GO:0004674//protein serine/threonine kinase activity;GO:0004683//calmodulin-dependent protein kinase activity;GO:0005488//binding;GO:0005509//calcium ion binding;GO:0005515//protein binding;GO:0005516//calmodulin binding;GO:0005524//ATP binding;GO:0008144//drug binding;…	GO:0001101//response to acid chemical;GO:0006464//cellular protein modification process;GO:0006468//protein phosphorylation;GO:0006793//phosphorus metabolic process;GO:0006796//phosphate-containing compound metabolic process;GO:0006807//nitrogen compound metabolic process;GO:0007154//cell communication;GO:0007165//signal transduction;GO:0008150//biological_process;GO:0008152//metabolic process;GO…	--
Epidermis_cell	ncbi_112166147	WAK1	0.28	0.12	0.923262	0.55793	0.726655	7.02038e-179	2.61018e-174	WAK1	putative wall-associated receptor kinase-like 16	-	-	-	-	-	GO:0004672//protein kinase activity;GO:0005509//calcium ion binding;GO:0005524//ATP binding;GO:0030247//polysaccharide binding	GO:0006468//protein phosphorylation	--
Epidermis_cell	ncbi_112185648	SUN2	0.818	0.693	15.2259	8.05455	0.918652	1.01762e-178	3.7835e-174	SUN2	SUN domain-containing protein 2	-	-	-	-	GO:0005575//cellular_component;GO:0005622//intracellular;GO:0005623//cell;GO:0005634//nucleus;GO:0005635//nuclear envelope;GO:0012505//endomembrane system;GO:0016020//membrane;GO:0016021//integral component of membrane;GO:0031090//organelle membrane;GO:0031224//intrinsic component of membrane;GO:0031965//nuclear membrane;GO:0031967//organelle envelope;GO:0031975//envelope;GO:0043226//organelle;GO…	GO:0003674//molecular_function;GO:0005488//binding;GO:0005515//protein binding	GO:0007275//multicellular organism development;GO:0008104//protein localization;GO:0008150//biological_process;GO:0009790//embryo development;GO:0009792//embryo development ending in birth or egg hatching;GO:0010564//regulation of cell cycle process;GO:0010824//regulation of centrosome duplication;GO:0032501//multicellular organismal process;GO:0032502//developmental process;GO:0032886//regulatio…	--
Epidermis_cell	ncbi_112178635	HSP26-A	0.915	0.852	17.1482	12.2794	0.481815	6.80027e-178	2.52834e-173	HSP26-A	probable glutathione S-transferase	Metabolism;Metabolism	Global and overview maps;Metabolism of other amino acids	ko01100//Metabolic pathways;ko00480//Glutathione metabolism	K00799;K00799	-	GO:0005515//protein binding;GO:0015035//protein disulfide oxidoreductase activity;GO:0016034//maleylacetoacetate isomerase activity	GO:0006559//L-phenylalanine catabolic process;GO:0006572//tyrosine catabolic process;GO:0006749//glutathione metabolic process;GO:0006790//sulfur compound metabolic process;GO:0042965//glutaredoxin biosynthetic process;GO:0045454//cell redox homeostasis;GO:0055114//oxidation-reduction process	--
Epidermis_cell	ncbi_112194779	PGIP	0.937	0.876	16.9371	12.8454	0.398933	2.42615e-176	9.02044e-172	PGIP	polygalacturonase inhibitor	-	-	-	-	GO:0005575//cellular_component;GO:0005576//extracellular region;GO:0005618//cell wall;GO:0005623//cell;GO:0016020//membrane;GO:0030312//external encapsulating structure;GO:0044464//cell part;GO:0071944//cell periphery	GO:0005515//protein binding	GO:0006950//response to stress;GO:0006952//defense response;GO:0008150//biological_process;GO:0050896//response to stimulus	--
Epidermis_cell	ncbi_112187798	AATL1	0.955	0.918	21.1679	15.941	0.409136	7.83303e-171	2.91232e-166	AATL1	lysine histidine transporter-like 8	-	-	-	-	-	-	-	--
Epidermis_cell	ncbi_112165324	At1g78830	0.365	0.18	1.41694	1.05139	0.43048	1.69305e-169	6.29475e-165	At1g78830	EP1-like glycoprotein 2	-	-	-	-	-	-	GO:0048544//recognition of pollen	--
Epidermis_cell	ncbi_112186711	GL2	0.392	0.2	1.54952	1.18835	0.382858	4.00036e-168	1.48733e-163	GL2	homeobox-leucine zipper protein GLABRA 2, transcript variant X1	-	-	-	-	GO:0005575//cellular_component;GO:0005622//intracellular;GO:0005623//cell;GO:0005634//nucleus;GO:0005815//microtubule organizing center;GO:0043226//organelle;GO:0043227//membrane-bounded organelle;GO:0043229//intracellular organelle;GO:0043231//intracellular membrane-bounded organelle;GO:0044424//intracellular part;GO:0044464//cell part	GO:0003674//molecular_function;GO:0003676//nucleic acid binding;GO:0003677//DNA binding;GO:0003700//transcription factor activity, sequence-specific DNA binding;GO:0005488//binding;GO:0008289//lipid binding;GO:0016846//carbon-sulfur lyase activity;GO:0043565//sequence-specific DNA binding;GO:0097159//organic cyclic compound binding;GO:1901363//heterocyclic compound binding	GO:0006139//nucleobase-containing compound metabolic process;GO:0006351//transcription, DNA-templated;GO:0006355//regulation of transcription, DNA-templated;GO:0006725//cellular aromatic compound metabolic process;GO:0006807//nitrogen compound metabolic process;GO:0008150//biological_process;GO:0008152//metabolic process;GO:0009058//biosynthetic process;GO:0009059//macromolecule biosynthetic proc…	--
Epidermis_cell	ncbi_112197613	AMT1-1	0.738	0.546	5.73334	3.96901	0.530596	4.04517e-168	1.50399e-163	AMT1-1	ammonium transporter 1 member 1	-	-	-	-	GO:0005575//cellular_component;GO:0005622//intracellular;GO:0005623//cell;GO:0005634//nucleus;GO:0005886//plasma membrane;GO:0005887//integral component of plasma membrane;GO:0005911//cell-cell junction;GO:0009506//plasmodesma;GO:0016020//membrane;GO:0016021//integral component of membrane;GO:0030054//cell junction;GO:0031224//intrinsic component of membrane;GO:0031226//intrinsic component of pla…	GO:0003674//molecular_function;GO:0005215//transporter activity;GO:0005488//binding;GO:0005515//protein binding;GO:0008324//cation transmembrane transporter activity;GO:0008519//ammonium transmembrane transporter activity;GO:0015075//ion transmembrane transporter activity;GO:0022857//transmembrane transporter activity;GO:0043621//protein self-association	GO:0001101//response to acid chemical;GO:0001763//morphogenesis of a branching structure;GO:0006810//transport;GO:0006811//ion transport;GO:0006812//cation transport;GO:0007275//multicellular organism development;GO:0008150//biological_process;GO:0009628//response to abiotic stimulus;GO:0009653//anatomical structure morphogenesis;GO:0009719//response to endogenous stimulus;GO:0009725//response to…	--
Epidermis_cell	ncbi_112192713	NHL10	0.907	0.804	13.87	10.1212	0.454591	7.09419e-168	2.63762e-163	NHL10	NDR1/HIN1-like protein 10	-	-	-	-	-	-	-	--
Epidermis_cell	ncbi_112185532	APF1	0.625	0.429	3.77854	2.61594	0.530502	1.72705e-166	6.42116e-162	APF1	aspartyl protease family protein 1, transcript variant X1	-	-	-	-	-	-	-	--
Epidermis_cell	ncbi_112197838	Fra	0.999	0.998	66.6316	49.8295	0.419208	6.78483e-166	2.5226e-161	Fra	major strawberry allergen Fra a 1.07	-	-	-	-	-	-	GO:0006952//defense response	--
Epidermis_cell	ncbi_121051589	ncbi_121051589	0.255	0.106	0.709759	0.532488	0.41458	6.81705e-166	2.53458e-161
Epidermis_cell	ncbi_112172703	ncbi_112172703	0.482	0.283	2.29797	1.62	0.50437	1.17817e-164	4.38042e-160	--	uncharacterized LOC112172703	-	-	-	-	-	GO:0005507//copper ion binding	-	--
Epidermis_cell	ncbi_112165809	At1g56140	0.305	0.145	1.11174	0.64647	0.782159	1.22875e-164	4.56851e-160	At1g56140	probable LRR receptor-like serine/threonine-protein kinase At1g56130	-	-	-	-	GO:0005575//cellular_component;GO:0005623//cell;GO:0005886//plasma membrane;GO:0016020//membrane;GO:0016021//integral component of membrane;GO:0031224//intrinsic component of membrane;GO:0044425//membrane part;GO:0044464//cell part;GO:0071944//cell periphery	GO:0000166//nucleotide binding;GO:0003674//molecular_function;GO:0003824//catalytic activity;GO:0004672//protein kinase activity;GO:0004674//protein serine/threonine kinase activity;GO:0005488//binding;GO:0005515//protein binding;GO:0005524//ATP binding;GO:0008144//drug binding;GO:0016301//kinase activity;GO:0016740//transferase activity;GO:0016772//transferase activity, transferring phosphorus-c…	GO:0006464//cellular protein modification process;GO:0006468//protein phosphorylation;GO:0006793//phosphorus metabolic process;GO:0006796//phosphate-containing compound metabolic process;GO:0006807//nitrogen compound metabolic process;GO:0008150//biological_process;GO:0008152//metabolic process;GO:0009987//cellular process;GO:0016310//phosphorylation;GO:0019538//protein metabolic process;GO:00362…	--
Epidermis_cell	ncbi_112190026	UGT74F2	0.417	0.224	1.63811	1.226	0.418078	3.15191e-164	1.17188e-159	UGT74F2	UDP-glycosyltransferase 74F2	-	-	-	-	-	GO:0008194//UDP-glycosyltransferase activity;GO:0016758//transferase activity, transferring hexosyl groups	-	--
Epidermis_cell	ncbi_112189355	MO2	0.317	0.153	1.22726	0.764178	0.68346	3.16168e-164	1.17551e-159	MO2	monooxygenase 2, transcript variant X1	-	-	-	-	GO:0009331//glycerol-3-phosphate dehydrogenase complex;GO:0009342//glutamate synthase complex (NADPH)	GO:0000104//succinate dehydrogenase activity;GO:0003824//catalytic activity;GO:0004148//dihydrolipoyl dehydrogenase activity;GO:0004368//glycerol-3-phosphate dehydrogenase activity;GO:0004729//oxygen-dependent protoporphyrinogen oxidase activity;GO:0004791//thioredoxin-disulfide reductase activity;GO:0008734//L-aspartate oxidase activity;GO:0015036//disulfide oxidoreductase activity;GO:0016152//m…	GO:0006071//glycerol metabolic process;GO:0006096//glycolytic process;GO:0006099//tricarboxylic acid cycle;GO:0006537//glutamate biosynthetic process;GO:0006744//ubiquinone biosynthetic process;GO:0006779//porphyrin-containing compound biosynthetic process;GO:0006790//sulfur compound metabolic process;GO:0006805//xenobiotic metabolic process;GO:0009060//aerobic respiration;GO:0009061//anaerobic r…	--
Epidermis_cell	ncbi_112195742	YKL091C	0.576	0.372	2.90847	2.06508	0.49406	4.43484e-164	1.64887e-159	YKL091C	phosphatidylinositol transfer protein 3	-	-	-	-	GO:0030176//integral component of endoplasmic reticulum membrane	GO:0030234//enzyme regulator activity	GO:0019348//dolichol metabolic process	--
Epidermis_cell	ncbi_112199967	At4g20840	0.338	0.169	1.10596	0.743523	0.572853	4.71624e-164	1.7535e-159	At4g20840	berberine bridge enzyme-like 21, transcript variant X1	-	-	-	-	-	GO:0008891//glycolate oxidase activity;GO:0016491//oxidoreductase activity;GO:0050660//flavin adenine dinucleotide binding	GO:0005975//carbohydrate metabolic process;GO:0055114//oxidation-reduction process	--
Epidermis_cell	ncbi_112197544	ABCB11	0.257	0.11	1.08156	0.615407	0.813503	1.08999e-162	4.05257e-158	ABCB11	ABC transporter B family member 11	Environmental Information Processing	Membrane transport	ko02010//ABC transporters	K05658	GO:0005575//cellular_component;GO:0005737//cytoplasm;GO:0005887//integral component of plasma membrane;GO:0009380//excinuclease repair complex;GO:0009898//cytoplasmic side of plasma membrane;GO:0016021//integral component of membrane;GO:0043190//ATP-binding cassette (ABC) transporter complex;GO:0055051//ATP-binding cassette (ABC) transporter complex, integrated substrate binding;GO:0055052//ATP-b…	GO:0003674//molecular_function;GO:0003676//nucleic acid binding;GO:0003924//GTPase activity;GO:0004020//adenylylsulfate kinase activity;GO:0004140//dephospho-CoA kinase activity;GO:0005260//channel-conductance-controlling ATPase activity;GO:0005319//lipid transporter activity;GO:0005524//ATP binding;GO:0005525//GTP binding;GO:0008565//protein transporter activity;GO:0009381//excinuclease ABC acti…	GO:0000910//cytokinesis;GO:0006289//nucleotide-excision repair;GO:0006790//sulfur compound metabolic process;GO:0006810//transport;GO:0006817//phosphate ion transport;GO:0006824//cobalt ion transport;GO:0006855//drug transmembrane transport;GO:0006869//lipid transport;GO:0007186//G-protein coupled receptor signaling pathway;GO:0007601//visual perception;GO:0008150//biological_process;GO:0008272//…	--
Epidermis_cell	ncbi_112202300	NUDT10	0.478	0.289	3.30935	1.82917	0.855363	1.44609e-162	5.37655e-158	NUDT10	nudix hydrolase 10, transcript variant X1	-	-	-	-	-	GO:0016787//hydrolase activity;GO:0016818//hydrolase activity, acting on acid anhydrides, in phosphorus-containing anhydrides;GO:0017111//nucleoside-triphosphatase activity	GO:0006139//nucleobase-containing compound metabolic process;GO:0006281//DNA repair	--
Epidermis_cell	ncbi_112166052	At1g11410	0.279	0.125	0.763548	0.524714	0.541189	1.41398e-161	5.25717e-157	At1g11410	G-type lectin S-receptor-like serine/threonine-protein kinase At1g11410	-	-	-	-	-	GO:0004672//protein kinase activity;GO:0004674//protein serine/threonine kinase activity;GO:0005524//ATP binding	GO:0006468//protein phosphorylation;GO:0048544//recognition of pollen	--
Epidermis_cell	ncbi_112186700	EBF1	0.323	0.161	1.42892	0.785968	0.862378	7.42384e-161	2.76018e-156	EBF1	EIN3-binding F-box protein 1	Environmental Information Processing;Environmental Information Processing	Signal transduction;Signal transduction	ko04075//Plant hormone signal transduction;ko04016//MAPK signaling pathway - plant	K14515;K14515	-	GO:0005515//protein binding	-	--
Epidermis_cell	ncbi_112196545	ncbi_112196545	0.409	0.23	2.47173	1.39279	0.827539	8.92055e-160	3.31666e-155
Epidermis_cell	ncbi_112166868	At1g78860	0.843	0.706	11.0635	7.73865	0.51565	1.20839e-159	4.49279e-155	At1g78860	epidermis-specific secreted glycoprotein EP1	-	-	-	-	-	-	GO:0048544//recognition of pollen	--
Epidermis_cell	ncbi_112192001	SYP121	0.485	0.287	2.12207	1.5532	0.45023	1.9238e-158	7.1527e-154	SYP121	syntaxin-121	Genetic Information Processing	Folding, sorting and degradation	ko04130//SNARE interactions in vesicular transport	K08486	GO:0016020//membrane;GO:0016021//integral component of membrane	GO:0004668//protein-arginine deiminase activity	GO:0007165//signal transduction;GO:0009446//putrescine biosynthetic process;GO:0016192//vesicle-mediated transport;GO:0030474//spindle pole body duplication;GO:0071988//protein localization to spindle pole body	--
Epidermis_cell	ncbi_112178863	OPR3	0.78	0.643	8.30898	5.76436	0.52751	2.29011e-158	8.51464e-154	OPR3	12-oxophytodienoate reductase 3	Metabolism;Metabolism;Metabolism	Global and overview maps;Global and overview maps;Lipid metabolism	ko01100//Metabolic pathways;ko01110//Biosynthesis of secondary metabolites;ko00592//alpha-Linolenic acid metabolism	K05894;K05894;K05894	-	GO:0010181//FMN binding;GO:0016491//oxidoreductase activity	GO:0055114//oxidation-reduction process	--
Epidermis_cell	ncbi_112181916	ncbi_112181916	0.292	0.136	0.917445	0.610099	0.588579	2.39932e-158	8.92067e-154
Epidermis_cell	ncbi_112186599	PME51	0.721	0.532	5.66778	3.80449	0.57508	4.57209e-158	1.6999e-153	PME51	probable pectinesterase/pectinesterase inhibitor 51	-	-	-	-	-	GO:0004857//enzyme inhibitor activity;GO:0030599//pectinesterase activity	GO:0042545//cell wall modification	--
Epidermis_cell	ncbi_112190381	NIP1	0.795	0.633	8.40661	5.70862	0.558384	2.34162e-157	8.70615e-153	NIP1	NEP1-interacting protein 1	-	-	-	-	GO:0000109//nucleotide-excision repair complex;GO:0005575//cellular_component;GO:0005622//intracellular;GO:0005623//cell;GO:0005680//anaphase-promoting complex;GO:0005737//cytoplasm;GO:0009507//chloroplast;GO:0009534//chloroplast thylakoid;GO:0009535//chloroplast thylakoid membrane;GO:0009536//plastid;GO:0009579//thylakoid;GO:0016020//membrane;GO:0016021//integral component of membrane;GO:0019867…	GO:0003674//molecular_function;GO:0003824//catalytic activity;GO:0004842//ubiquitin-protein transferase activity;GO:0005488//binding;GO:0008270//zinc ion binding;GO:0016740//transferase activity;GO:0019787//ubiquitin-like protein transferase activity;GO:0043167//ion binding;GO:0043169//cation binding;GO:0046872//metal ion binding;GO:0061630//ubiquitin protein ligase activity;GO:0061659//ubiquitin…	GO:0006289//nucleotide-excision repair;GO:0006464//cellular protein modification process;GO:0006508//proteolysis;GO:0006511//ubiquitin-dependent protein catabolic process;GO:0006807//nitrogen compound metabolic process;GO:0008150//biological_process;GO:0008152//metabolic process;GO:0009056//catabolic process;GO:0009057//macromolecule catabolic process;GO:0009987//cellular process;GO:0010498//prot…	--
Epidermis_cell	ncbi_112196296	PAP1	0.422	0.236	1.59824	1.15908	0.463501	5.93371e-157	2.20615e-152	PAP1	probable inactive purple acid phosphatase 1	-	-	-	-	GO:0005575//cellular_component;GO:0005576//extracellular region	GO:0003674//molecular_function;GO:0003824//catalytic activity;GO:0003993//acid phosphatase activity;GO:0005488//binding;GO:0016787//hydrolase activity;GO:0016788//hydrolase activity, acting on ester bonds;GO:0016791//phosphatase activity;GO:0042578//phosphoric ester hydrolase activity;GO:0043167//ion binding;GO:0043169//cation binding;GO:0046872//metal ion binding	GO:0006793//phosphorus metabolic process;GO:0006796//phosphate-containing compound metabolic process;GO:0008150//biological_process;GO:0008152//metabolic process;GO:0009987//cellular process;GO:0016311//dephosphorylation;GO:0044237//cellular metabolic process	--
Epidermis_cell	ncbi_121049400	ncbi_121049400	0.335	0.17	1.26746	0.829981	0.610789	1.00916e-156	3.75205e-152
Epidermis_cell	ncbi_112197387	BAT1	0.353	0.18	1.25846	0.929217	0.437576	6.17964e-156	2.29759e-151	BAT1	amino-acid permease BAT1 homolog, transcript variant X1	-	-	-	-	GO:0005575//cellular_component;GO:0005622//intracellular;GO:0005623//cell;GO:0005737//cytoplasm;GO:0005739//mitochondrion;GO:0005740//mitochondrial envelope;GO:0005886//plasma membrane;GO:0005887//integral component of plasma membrane;GO:0016020//membrane;GO:0016021//integral component of membrane;GO:0031090//organelle membrane;GO:0031224//intrinsic component of membrane;GO:0031226//intrinsic com…	GO:0003674//molecular_function;GO:0005215//transporter activity;GO:0005275//amine transmembrane transporter activity;GO:0005310//dicarboxylic acid transmembrane transporter activity;GO:0005313//L-glutamate transmembrane transporter activity;GO:0005326//neurotransmitter transporter activity;GO:0005342//organic acid transmembrane transporter activity;GO:0008028//monocarboxylic acid transmembrane tr…	GO:0003333//amino acid transmembrane transport;GO:0006810//transport;GO:0006811//ion transport;GO:0006812//cation transport;GO:0006820//anion transport;GO:0006835//dicarboxylic acid transport;GO:0006836//neurotransmitter transport;GO:0006855//drug transmembrane transport;GO:0006865//amino acid transport;GO:0008150//biological_process;GO:0015711//organic anion transport;GO:0015718//monocarboxylic …	--
Epidermis_cell	ncbi_112197789	ncbi_112197789	0.487	0.294	1.94235	1.38737	0.485453	8.15868e-155	3.0334e-150	--	uncharacterized LOC112197789	-	-	-	-	-	GO:0009055//electron carrier activity;GO:0015035//protein disulfide oxidoreductase activity;GO:0015036//disulfide oxidoreductase activity	GO:0035556//intracellular signal transduction;GO:0055114//oxidation-reduction process	--
Epidermis_cell	ncbi_112197306	ncbi_112197306	0.722	0.529	5.36313	3.82933	0.485983	1.7427e-154	6.47935e-150	--	uncharacterized LOC112197306	-	-	-	-	-	-	-	--
Epidermis_cell	ncbi_112179251	PME25	0.288	0.137	1.04495	0.62207	0.748279	1.21538e-152	4.51877e-148	PME25	probable pectinesterase/pectinesterase inhibitor 25	Metabolism;Metabolism	Global and overview maps;Carbohydrate metabolism	ko01100//Metabolic pathways;ko00040//Pentose and glucuronate interconversions	K01051;K01051	-	GO:0004857//enzyme inhibitor activity;GO:0030599//pectinesterase activity	GO:0042545//cell wall modification	--
Epidermis_cell	ncbi_112166825	PBL2	0.267	0.119	0.728823	0.55719	0.387401	1.291e-152	4.79993e-148	PBL2	probable serine/threonine-protein kinase PBL18, transcript variant X1	-	-	-	-	-	GO:0004672//protein kinase activity;GO:0005524//ATP binding	GO:0006468//protein phosphorylation	--
Epidermis_cell	ncbi_112200930	XTH23	0.874	0.749	11.9709	8.64077	0.470303	1.51567e-152	5.63527e-148	XTH23	probable xyloglucan endotransglucosylase/hydrolase protein 23	Environmental Information Processing	Signal transduction	ko04075//Plant hormone signal transduction	K14504	GO:0005575//cellular_component;GO:0005576//extracellular region;GO:0005618//cell wall;GO:0005622//intracellular;GO:0005623//cell;GO:0005737//cytoplasm;GO:0005794//Golgi apparatus;GO:0012505//endomembrane system;GO:0030312//external encapsulating structure;GO:0043226//organelle;GO:0043227//membrane-bounded organelle;GO:0043229//intracellular organelle;GO:0043231//intracellular membrane-bounded org…	GO:0003674//molecular_function;GO:0003824//catalytic activity;GO:0004553//hydrolase activity, hydrolyzing O-glycosyl compounds;GO:0016740//transferase activity;GO:0016757//transferase activity, transferring glycosyl groups;GO:0016758//transferase activity, transferring hexosyl groups;GO:0016762//xyloglucan:xyloglucosyl transferase activity;GO:0016787//hydrolase activity;GO:0016798//hydrolase acti…	GO:0005975//carbohydrate metabolic process;GO:0005976//polysaccharide metabolic process;GO:0006073//cellular glucan metabolic process;GO:0008150//biological_process;GO:0008152//metabolic process;GO:0009987//cellular process;GO:0010383//cell wall polysaccharide metabolic process;GO:0010410//hemicellulose metabolic process;GO:0010411//xyloglucan metabolic process;GO:0016043//cellular component orga…	--
Epidermis_cell	ncbi_112192052	BON3	0.549	0.369	3.96392	2.46761	0.683812	3.07762e-151	1.14426e-146	BON3	protein BONZAI 3, transcript variant X1	-	-	-	-	-	GO:0003747//translation release factor activity;GO:0005525//GTP binding	GO:0006415//translational termination	--
Epidermis_cell	ncbi_112186687	At5g67130	0.379	0.205	1.33175	0.95193	0.484394	7.92439e-150	2.94629e-145	At5g67130	PI-PLC X domain-containing protein At5g67130	-	-	-	-	-	GO:0004672//protein kinase activity;GO:0005524//ATP binding	GO:0006468//protein phosphorylation	--
Epidermis_cell	ncbi_112196862	INT1	0.267	0.123	0.766123	0.481126	0.671161	9.15908e-150	3.40535e-145	INT1	inositol transporter 1	-	-	-	-	GO:0000325//plant-type vacuole;GO:0005575//cellular_component;GO:0005622//intracellular;GO:0005623//cell;GO:0005737//cytoplasm;GO:0005773//vacuole;GO:0005774//vacuolar membrane;GO:0005886//plasma membrane;GO:0005887//integral component of plasma membrane;GO:0009705//plant-type vacuole membrane;GO:0016020//membrane;GO:0016021//integral component of membrane;GO:0031090//organelle membrane;GO:003122…	GO:0003674//molecular_function;GO:0005215//transporter activity;GO:0005365//myo-inositol transmembrane transporter activity;GO:0005366//myo-inositol:proton symporter activity;GO:0008028//monocarboxylic acid transmembrane transporter activity;GO:0008324//cation transmembrane transporter activity;GO:0015075//ion transmembrane transporter activity;GO:0015077//monovalent inorganic cation transmembran…	GO:0006810//transport;GO:0006811//ion transport;GO:0006812//cation transport;GO:0006817//phosphate ion transport;GO:0006855//drug transmembrane transport;GO:0008150//biological_process;GO:0008643//carbohydrate transport;GO:0015672//monovalent inorganic cation transport;GO:0015718//monocarboxylic acid transport;GO:0015791//polyol transport;GO:0015798//myo-inositol transport;GO:0015850//organic hyd…	--
Epidermis_cell	ncbi_112169297	ncbi_112169297	0.954	0.898	50.2828	28.926	0.797699	1.01392e-149	3.76977e-145	--	uncharacterized LOC112169297, transcript variant X3	-	-	-	-	-	GO:0008234//cysteine-type peptidase activity	GO:0006508//proteolysis	--
Epidermis_cell	ncbi_112169197	PHT1-4	0.866	0.756	10.7563	8.28226	0.377092	3.22514e-149	1.19911e-144	PHT1-4	inorganic phosphate transporter 1-4, transcript variant X1	-	-	-	-	GO:0005575//cellular_component;GO:0005623//cell;GO:0005886//plasma membrane;GO:0005887//integral component of plasma membrane;GO:0016020//membrane;GO:0016021//integral component of membrane;GO:0031224//intrinsic component of membrane;GO:0031226//intrinsic component of plasma membrane;GO:0044425//membrane part;GO:0044459//plasma membrane part;GO:0044464//cell part;GO:0071944//cell periphery	GO:0003674//molecular_function;GO:0003796//lysozyme activity;GO:0005215//transporter activity;GO:0005315//inorganic phosphate transmembrane transporter activity;GO:0008028//monocarboxylic acid transmembrane transporter activity;GO:0008509//anion transmembrane transporter activity;GO:0015075//ion transmembrane transporter activity;GO:0015114//phosphate ion transmembrane transporter activity;GO:001…	GO:0006810//transport;GO:0006811//ion transport;GO:0006817//phosphate ion transport;GO:0006820//anion transport;GO:0008150//biological_process;GO:0008643//carbohydrate transport;GO:0009253//peptidoglycan catabolic process;GO:0015698//inorganic anion transport;GO:0015718//monocarboxylic acid transport;GO:0016998//cell wall macromolecule catabolic process;GO:0034220//ion transmembrane transport;GO:…	--
Epidermis_cell	ncbi_112186392	At3g26670	0.407	0.23	1.44536	1.00768	0.520393	9.99223e-149	3.71511e-144	At3g26670	probable magnesium transporter NIPA8, transcript variant X1	-	-	-	-	GO:0005575//cellular_component;GO:0005622//intracellular;GO:0005623//cell;GO:0005737//cytoplasm;GO:0005768//endosome;GO:0005769//early endosome;GO:0005886//plasma membrane;GO:0012505//endomembrane system;GO:0016020//membrane;GO:0016021//integral component of membrane;GO:0031224//intrinsic component of membrane;GO:0031410//cytoplasmic vesicle;GO:0031982//vesicle;GO:0043226//organelle;GO:0043227//m…	GO:0003674//molecular_function;GO:0005215//transporter activity;GO:0008324//cation transmembrane transporter activity;GO:0015075//ion transmembrane transporter activity;GO:0015095//magnesium ion transmembrane transporter activity;GO:0015318//inorganic solute uptake transmembrane transporter activity;GO:0022857//transmembrane transporter activity;GO:0022890//inorganic cation transmembrane transpor…	GO:0006810//transport;GO:0006811//ion transport;GO:0006812//cation transport;GO:0008150//biological_process;GO:0015693//magnesium ion transport;GO:0030001//metal ion transport;GO:0034220//ion transmembrane transport;GO:0051179//localization;GO:0051234//establishment of localization;GO:0055085//transmembrane transport;GO:0070838//divalent metal ion transport;GO:0072511//divalent inorganic cation t…	--
Epidermis_cell	ncbi_112197603	BC10	0.394	0.218	1.30099	0.984047	0.402807	8.69532e-148	3.23292e-143	BC10	glycosyltransferase BC10	-	-	-	-	GO:0016020//membrane	GO:0016757//transferase activity, transferring glycosyl groups	-	--
Epidermis_cell	ncbi_112164857	MLO6	0.742	0.553	5.57377	4.05981	0.457242	5.07759e-147	1.88785e-142	MLO6	MLO-like protein 6	-	-	-	-	GO:0005575//cellular_component;GO:0005623//cell;GO:0005886//plasma membrane;GO:0016020//membrane;GO:0016021//integral component of membrane;GO:0031224//intrinsic component of membrane;GO:0044425//membrane part;GO:0044464//cell part;GO:0071944//cell periphery	GO:0003674//molecular_function;GO:0005488//binding;GO:0005515//protein binding;GO:0005516//calmodulin binding	GO:0002376//immune system process;GO:0006950//response to stress;GO:0006952//defense response;GO:0006955//immune response;GO:0008150//biological_process;GO:0009605//response to external stimulus;GO:0009607//response to biotic stimulus;GO:0009620//response to fungus;GO:0009814//defense response, incompatible interaction;GO:0009817//defense response to fungus, incompatible interaction;GO:0043207//r…	--
Epidermis_cell	ncbi_112165784	ROMT	0.476	0.284	2.1302	1.55625	0.452919	1.11759e-146	4.15521e-142	ROMT	trans-resveratrol di-O-methyltransferase	Metabolism;Metabolism;Metabolism	Global and overview maps;Global and overview maps;Amino acid metabolism	ko01100//Metabolic pathways;ko01110//Biosynthesis of secondary metabolites;ko00380//Tryptophan metabolism	K22588;K22588;K22588	-	GO:0008171//O-methyltransferase activity;GO:0046983//protein dimerization activity	GO:0016051//carbohydrate biosynthetic process	--
Epidermis_cell	ncbi_112187230	CES101	0.274	0.126	0.928836	0.670227	0.470773	2.89964e-146	1.07809e-141	CES101	G-type lectin S-receptor-like serine/threonine-protein kinase CES101	-	-	-	-	-	GO:0004672//protein kinase activity;GO:0004674//protein serine/threonine kinase activity;GO:0005524//ATP binding	GO:0006468//protein phosphorylation;GO:0048544//recognition of pollen	--
Epidermis_cell	ncbi_112197472	ncbi_112197472	0.389	0.215	1.26246	0.93711	0.42995	7.12105e-146	2.64761e-141	--	uncharacterized LOC112197472	-	-	-	-	-	-	-	--
Epidermis_cell	ncbi_112185533	APF1	0.34	0.18	1.0138	0.656732	0.626401	7.51435e-146	2.79384e-141	APF1	aspartyl protease family protein 1	-	-	-	-	GO:0005575//cellular_component;GO:0005623//cell;GO:0005886//plasma membrane;GO:0016020//membrane;GO:0031224//intrinsic component of membrane;GO:0031225//anchored component of membrane;GO:0044425//membrane part;GO:0044464//cell part;GO:0071944//cell periphery	GO:0003674//molecular_function;GO:0003824//catalytic activity;GO:0004175//endopeptidase activity;GO:0004190//aspartic-type endopeptidase activity;GO:0008233//peptidase activity;GO:0016787//hydrolase activity;GO:0070001//aspartic-type peptidase activity;GO:0070011//peptidase activity, acting on L-amino acid peptides	GO:0006508//proteolysis;GO:0006807//nitrogen compound metabolic process;GO:0008150//biological_process;GO:0008152//metabolic process;GO:0009056//catabolic process;GO:0009057//macromolecule catabolic process;GO:0019538//protein metabolic process;GO:0030163//protein catabolic process;GO:0043170//macromolecule metabolic process;GO:0044238//primary metabolic process;GO:0071704//organic substance meta…	--
Epidermis_cell	ncbi_112165627	NIP1-1	0.292	0.142	1.37711	0.853911	0.689489	1.58883e-145	5.90725e-141	NIP1-1	aquaporin NIP1-1	-	-	-	-	GO:0016020//membrane	GO:0015267//channel activity	GO:0055085//transmembrane transport	--
Epidermis_cell	ncbi_112188390	BAT1	0.573	0.389	3.60203	2.47515	0.541293	7.22017e-145	2.68446e-140	BAT1	amino-acid permease BAT1 homolog	-	-	-	-	GO:0005575//cellular_component;GO:0005623//cell;GO:0005634//nucleus;GO:0005886//plasma membrane;GO:0005887//integral component of plasma membrane;GO:0016020//membrane;GO:0016021//integral component of membrane;GO:0031224//intrinsic component of membrane;GO:0031226//intrinsic component of plasma membrane;GO:0044425//membrane part;GO:0044459//plasma membrane part;GO:0044464//cell part;GO:0071944//c…	GO:0003674//molecular_function;GO:0003677//DNA binding;GO:0005215//transporter activity;GO:0005342//organic acid transmembrane transporter activity;GO:0008509//anion transmembrane transporter activity;GO:0008514//organic anion transmembrane transporter activity;GO:0015075//ion transmembrane transporter activity;GO:0015171//amino acid transmembrane transporter activity;GO:0015179//L-amino acid tra…	GO:0003333//amino acid transmembrane transport;GO:0006355//regulation of transcription, DNA-templated;GO:0006810//transport;GO:0006811//ion transport;GO:0006820//anion transport;GO:0006865//amino acid transport;GO:0008150//biological_process;GO:0015711//organic anion transport;GO:0015807//L-amino acid transport;GO:0015849//organic acid transport;GO:0034220//ion transmembrane transport;GO:0046942/…	--
Epidermis_cell	ncbi_112174045	PME7	0.607	0.418	4.42642	2.9202	0.600072	1.64423e-144	6.11325e-140	PME7	probable pectinesterase/pectinesterase inhibitor 41	Metabolism;Metabolism	Global and overview maps;Carbohydrate metabolism	ko01100//Metabolic pathways;ko00040//Pentose and glucuronate interconversions	K01051;K01051	GO:0005575//cellular_component;GO:0005576//extracellular region;GO:0005618//cell wall;GO:0005623//cell;GO:0030089//phycobilisome;GO:0030312//external encapsulating structure;GO:0044464//cell part;GO:0071944//cell periphery	GO:0003674//molecular_function;GO:0003824//catalytic activity;GO:0004857//enzyme inhibitor activity;GO:0016787//hydrolase activity;GO:0016788//hydrolase activity, acting on ester bonds;GO:0030234//enzyme regulator activity;GO:0030599//pectinesterase activity;GO:0045330//aspartyl esterase activity;GO:0046910//pectinesterase inhibitor activity;GO:0052689//carboxylic ester hydrolase activity;GO:0098…	GO:0000272//polysaccharide catabolic process;GO:0005975//carbohydrate metabolic process;GO:0005976//polysaccharide metabolic process;GO:0006950//response to stress;GO:0008150//biological_process;GO:0008152//metabolic process;GO:0009056//catabolic process;GO:0009057//macromolecule catabolic process;GO:0009266//response to temperature stimulus;GO:0009409//response to cold;GO:0009605//response to ex…	--
Epidermis_cell	ncbi_112172902	LRK10	0.308	0.151	1.15107	0.833947	0.464948	1.3496e-143	5.0178e-139	LRK10	rust resistance kinase Lr10	-	-	-	-	-	GO:0004672//protein kinase activity;GO:0005524//ATP binding	GO:0006468//protein phosphorylation	--
Epidermis_cell	ncbi_112193531	GPAT2	0.553	0.356	2.84372	2.02375	0.490747	3.44555e-143	1.28106e-138	GPAT2	probable glycerol-3-phosphate acyltransferase 2	Metabolism;Metabolism;Metabolism;Metabolism	Global and overview maps;Global and overview maps;Lipid metabolism;Lipid metabolism	ko01100//Metabolic pathways;ko01110//Biosynthesis of secondary metabolites;ko00564//Glycerophospholipid metabolism;ko00561//Glycerolipid metabolism	K13508;K13508;K13508;K13508	-	GO:0016746//transferase activity, transferring acyl groups	-	--
Epidermis_cell	ncbi_112197750	TIFY9	0.477	0.309	2.65527	1.62142	0.711602	3.30232e-142	1.2278e-137	TIFY9	protein TIFY 9, transcript variant X1	Environmental Information Processing	Signal transduction	ko04075//Plant hormone signal transduction	K13464	GO:0005575//cellular_component;GO:0005622//intracellular;GO:0005623//cell;GO:0005634//nucleus;GO:0043226//organelle;GO:0043227//membrane-bounded organelle;GO:0043229//intracellular organelle;GO:0043231//intracellular membrane-bounded organelle;GO:0044424//intracellular part;GO:0044464//cell part	GO:0003674//molecular_function;GO:0003712//transcription cofactor activity;GO:0003714//transcription corepressor activity;GO:0005488//binding;GO:0005515//protein binding;GO:0042802//identical protein binding;GO:0042803//protein homodimerization activity;GO:0046983//protein dimerization activity	GO:0001101//response to acid chemical;GO:0002682//regulation of immune system process;GO:0002831//regulation of response to biotic stimulus;GO:0006139//nucleobase-containing compound metabolic process;GO:0006325//chromatin organization;GO:0006351//transcription, DNA-templated;GO:0006355//regulation of transcription, DNA-templated;GO:0006725//cellular aromatic compound metabolic process;GO:0006807…	Tify
Epidermis_cell	ncbi_112195745	RGS1	0.392	0.219	1.34766	0.995224	0.437362	4.50125e-142	1.67356e-137	RGS1	regulator of G-protein signaling 1	-	-	-	-	GO:0005575//cellular_component;GO:0005622//intracellular;GO:0005623//cell;GO:0005634//nucleus;GO:0005737//cytoplasm;GO:0005768//endosome;GO:0005886//plasma membrane;GO:0010008//endosome membrane;GO:0012505//endomembrane system;GO:0016020//membrane;GO:0016021//integral component of membrane;GO:0031090//organelle membrane;GO:0031224//intrinsic component of membrane;GO:0031410//cytoplasmic vesicle;G…	GO:0000150//recombinase activity;GO:0003674//molecular_function;GO:0003697//single-stranded DNA binding;GO:0004888//transmembrane signaling receptor activity;GO:0004930//G-protein coupled receptor activity;GO:0005096//GTPase activator activity;GO:0008047//enzyme activator activity;GO:0030234//enzyme regulator activity;GO:0030695//GTPase regulator activity;GO:0038023//signaling receptor activity;G…	GO:0000002//mitochondrial genome maintenance;GO:0001101//response to acid chemical;GO:0006310//DNA recombination;GO:0006950//response to stress;GO:0007154//cell communication;GO:0007165//signal transduction;GO:0007186//G-protein coupled receptor signaling pathway;GO:0008150//biological_process;GO:0009414//response to water deprivation;GO:0009415//response to water;GO:0009628//response to abiotic …	--
Epidermis_cell	ncbi_112176702	SULTR1;3	0.424	0.244	2.04634	1.43829	0.508696	6.57639e-142	2.4451e-137	SULTR1;3	sulfate transporter 1.3, transcript variant X4	-	-	-	-	GO:0005575//cellular_component;GO:0005622//intracellular;GO:0005623//cell;GO:0005737//cytoplasm;GO:0005783//endoplasmic reticulum;GO:0005886//plasma membrane;GO:0005887//integral component of plasma membrane;GO:0005903//brush border;GO:0005929//cilium;GO:0012505//endomembrane system;GO:0012506//vesicle membrane;GO:0016020//membrane;GO:0016021//integral component of membrane;GO:0016323//basolatera…	GO:0003674//molecular_function;GO:0004930//G-protein coupled receptor activity;GO:0005215//transporter activity;GO:0005216//ion channel activity;GO:0005253//anion channel activity;GO:0005254//chloride channel activity;GO:0005310//dicarboxylic acid transmembrane transporter activity;GO:0005342//organic acid transmembrane transporter activity;GO:0005452//inorganic anion exchanger activity;GO:000548…	GO:0000003//reproduction;GO:0002376//immune system process;GO:0003006//developmental process involved in reproduction;GO:0003008//system process;GO:0006355//regulation of transcription, DNA-templated;GO:0006810//transport;GO:0006811//ion transport;GO:0006820//anion transport;GO:0006821//chloride transport;GO:0006835//dicarboxylic acid transport;GO:0006855//drug transmembrane transport;GO:0006873/…	--
Epidermis_cell	ncbi_112192985	P58IPK	0.37	0.206	1.3594	0.925308	0.554969	2.07567e-141	7.71735e-137	P58IPK	dnaJ protein P58IPK homolog	Genetic Information Processing	Folding, sorting and degradation	ko04141//Protein processing in endoplasmic reticulum	K09523	GO:0005575//cellular_component;GO:0005576//extracellular region;GO:0005622//intracellular;GO:0005623//cell;GO:0005737//cytoplasm;GO:0005783//endoplasmic reticulum;GO:0005788//endoplasmic reticulum lumen;GO:0005886//plasma membrane;GO:0012505//endomembrane system;GO:0016020//membrane;GO:0031974//membrane-enclosed lumen;GO:0043226//organelle;GO:0043227//membrane-bounded organelle;GO:0043229//intrac…	GO:0005215//transporter activity;GO:0005515//protein binding;GO:0046983//protein dimerization activity	GO:0006457//protein folding;GO:0006950//response to stress;GO:0006986//response to unfolded protein;GO:0008150//biological_process;GO:0009408//response to heat;GO:0010033//response to organic substance;GO:0015774//polysaccharide transport;GO:0016032//viral process;GO:0035821//modification of morphology or physiology of other organism;GO:0035966//response to topologically incorrect protein;GO:0042…	--
Epidermis_cell	ncbi_112165786	ncbi_112165786	0.48	0.287	2.06586	1.54558	0.418595	2.39875e-141	8.91855e-137	--	uncharacterized LOC112165786	-	-	-	-	-	-	-	--
Epidermis_cell	ncbi_112165443	LECRK3	0.335	0.172	1.27083	0.940043	0.434967	2.75656e-141	1.02489e-136	LECRK3	G-type lectin S-receptor-like serine/threonine-protein kinase LECRK3	-	-	-	-	-	GO:0004672//protein kinase activity;GO:0005524//ATP binding	GO:0006468//protein phosphorylation	--
Epidermis_cell	ncbi_112188459	ABHD17B	0.282	0.135	0.760794	0.573305	0.408202	4.14456e-141	1.54095e-136	ABHD17B	alpha/beta hydrolase domain-containing protein 17B	-	-	-	-	-	GO:0003824//catalytic activity;GO:0004806//triglyceride lipase activity;GO:0008236//serine-type peptidase activity;GO:0016787//hydrolase activity;GO:0047570//3-oxoadipate enol-lactonase activity;GO:0070205//2-succinyl-6-hydroxy-2,4-cyclohexadiene-1-carboxylate synthase activity	GO:0006508//proteolysis;GO:0009102//biotin biosynthetic process;GO:0009234//menaquinone biosynthetic process;GO:0016042//lipid catabolic process;GO:0042952//beta-ketoadipate pathway	--
Epidermis_cell	ncbi_112197667	NUDT12	0.771	0.609	6.70171	4.99394	0.424352	5.17522e-141	1.92415e-136	NUDT12	nudix hydrolase 12, mitochondrial, transcript variant X1	-	-	-	-	-	GO:0016462//pyrophosphatase activity;GO:0016787//hydrolase activity;GO:0017111//nucleoside-triphosphatase activity	GO:0006139//nucleobase-containing compound metabolic process	--
Epidermis_cell	ncbi_112188542	HIPP16	0.599	0.408	3.53334	2.51493	0.490516	5.2624e-140	1.95656e-135	HIPP16	heavy metal-associated isoprenylated plant protein 39	-	-	-	-	-	GO:0046872//metal ion binding	-	--
Epidermis_cell	ncbi_112172142	RZFP34	0.453	0.271	2.21044	1.51513	0.544896	6.01932e-140	2.23798e-135	RZFP34	probable E3 ubiquitin-protein ligase RZFP34, transcript variant X1	Genetic Information Processing	Folding, sorting and degradation	ko04120//Ubiquitin mediated proteolysis	K10144	GO:0000151//ubiquitin ligase complex;GO:0005575//cellular_component;GO:0005622//intracellular;GO:0005623//cell;GO:0005634//nucleus;GO:0005654//nucleoplasm;GO:0005737//cytoplasm;GO:0005829//cytosol;GO:0016604//nuclear body;GO:0016607//nuclear speck;GO:0031974//membrane-enclosed lumen;GO:0031981//nuclear lumen;GO:0032991//macromolecular complex;GO:0043226//organelle;GO:0043227//membrane-bounded org…	GO:0002039//p53 binding;GO:0003674//molecular_function;GO:0003824//catalytic activity;GO:0004842//ubiquitin-protein transferase activity;GO:0005102//receptor binding;GO:0005488//binding;GO:0005515//protein binding;GO:0008270//zinc ion binding;GO:0016740//transferase activity;GO:0019787//ubiquitin-like protein transferase activity;GO:0042802//identical protein binding;GO:0042803//protein homodimer…	GO:0006464//cellular protein modification process;GO:0006508//proteolysis;GO:0006511//ubiquitin-dependent protein catabolic process;GO:0006807//nitrogen compound metabolic process;GO:0008150//biological_process;GO:0008152//metabolic process;GO:0009056//catabolic process;GO:0009057//macromolecule catabolic process;GO:0009893//positive regulation of metabolic process;GO:0009894//regulation of catab…	--
Epidermis_cell	ncbi_112170236	TOL3	0.635	0.448	3.81383	2.85978	0.415336	2.9563e-139	1.09915e-134	TOL3	TOM1-like protein 4	-	-	-	-	GO:0005575//cellular_component;GO:0005622//intracellular;GO:0005623//cell;GO:0044464//cell part	GO:0003674//molecular_function;GO:0005488//binding;GO:0005515//protein binding;GO:0019899//enzyme binding;GO:0019900//kinase binding;GO:0019901//protein kinase binding;GO:0030276//clathrin binding	GO:0006810//transport;GO:0006886//intracellular protein transport;GO:0007088//regulation of mitotic nuclear division;GO:0007154//cell communication;GO:0007165//signal transduction;GO:0007346//regulation of mitotic cell cycle;GO:0008104//protein localization;GO:0008150//biological_process;GO:0009987//cellular process;GO:0010564//regulation of cell cycle process;GO:0010639//negative regulation of o…	--
Epidermis_cell	ncbi_112182427	MLO2	0.263	0.123	0.986753	0.639254	0.626301	5.25487e-139	1.95376e-134	MLO2	MLO-like protein 12	-	-	-	-	GO:0005575//cellular_component;GO:0005623//cell;GO:0005886//plasma membrane;GO:0016020//membrane;GO:0016021//integral component of membrane;GO:0031224//intrinsic component of membrane;GO:0044425//membrane part;GO:0044464//cell part;GO:0071944//cell periphery	GO:0003674//molecular_function;GO:0005488//binding;GO:0005515//protein binding;GO:0005516//calmodulin binding	GO:0002376//immune system process;GO:0006950//response to stress;GO:0006952//defense response;GO:0006955//immune response;GO:0007275//multicellular organism development;GO:0007568//aging;GO:0008150//biological_process;GO:0009605//response to external stimulus;GO:0009607//response to biotic stimulus;GO:0009620//response to fungus;GO:0009814//defense response, incompatible interaction;GO:0009817//d…	--
Epidermis_cell	ncbi_112198286	PCR2	0.58	0.393	3.30421	2.38415	0.470829	7.88033e-139	2.92991e-134	PCR2	protein PLANT CADMIUM RESISTANCE 2	-	-	-	-	-	-	-	--
Epidermis_cell	ncbi_112176354	ncbi_112176354	0.464	0.285	2.12579	1.46281	0.539258	1.18162e-138	4.39326e-134	--	uncharacterized LOC112176354	-	-	-	-	-	-	-	--
Epidermis_cell	ncbi_112176160	CYP736A117	0.316	0.161	1.21316	0.86671	0.485146	4.50782e-138	1.67601e-133	CYP736A117	cytochrome P450 736A117	-	-	-	-	-	GO:0005506//iron ion binding;GO:0016705//oxidoreductase activity, acting on paired donors, with incorporation or reduction of molecular oxygen;GO:0020037//heme binding	GO:0055114//oxidation-reduction process	--
Epidermis_cell	ncbi_112197617	SAR1A	0.877	0.772	12.1155	8.85771	0.451852	5.14619e-138	1.91335e-133	SAR1A	GTP-binding protein SAR1A	Genetic Information Processing	Folding, sorting and degradation	ko04141//Protein processing in endoplasmic reticulum	K07953	GO:0005575//cellular_component;GO:0005622//intracellular;GO:0005623//cell;GO:0005737//cytoplasm;GO:0005783//endoplasmic reticulum;GO:0005794//Golgi apparatus;GO:0005886//plasma membrane;GO:0012505//endomembrane system;GO:0016020//membrane;GO:0043226//organelle;GO:0043227//membrane-bounded organelle;GO:0043229//intracellular organelle;GO:0043231//intracellular membrane-bounded organelle;GO:0044424…	GO:0000166//nucleotide binding;GO:0001882//nucleoside binding;GO:0001883//purine nucleoside binding;GO:0003674//molecular_function;GO:0003924//GTPase activity;GO:0005488//binding;GO:0005524//ATP binding;GO:0005525//GTP binding;GO:0017076//purine nucleotide binding;GO:0019001//guanyl nucleotide binding;GO:0031683//G-protein beta/gamma-subunit complex binding;GO:0032549//ribonucleoside binding;GO:0…	GO:0006576//cellular biogenic amine metabolic process;GO:0006810//transport;GO:0006886//intracellular protein transport;GO:0007186//G-protein coupled receptor signaling pathway;GO:0008104//protein localization;GO:0008150//biological_process;GO:0015031//protein transport;GO:0015833//peptide transport;GO:0016192//vesicle-mediated transport;GO:0033036//macromolecule localization;GO:0034613//cellular…	--
Epidermis_cell	ncbi_112197255	CYPADH	0.416	0.238	1.66589	1.26146	0.401199	1.22522e-136	4.55535e-132	CYPADH	CYP enzymes assisting alcohol dehydrogenase, transcript variant X1	Metabolism;Metabolism;Metabolism;Metabolism;Metabolism;Metabolism;Metabolism	Global and overview maps;Global and overview maps;Global and overview maps;Carbohydrate metabolism;Carbohydrate metabolism;Lipid metabolism;Amino acid metabolism	ko01100//Metabolic pathways;ko01110//Biosynthesis of secondary metabolites;ko01200//Carbon metabolism;ko00010//Glycolysis / Gluconeogenesis;ko00620//Pyruvate metabolism;ko00071//Fatty acid degradation;ko00350//Tyrosine metabolism	K00121;K00121;K00121;K00121;K00121;K00121;K00121	-	GO:0004024//alcohol dehydrogenase activity, zinc-dependent;GO:0008168//methyltransferase activity;GO:0008270//zinc ion binding;GO:0008649//rRNA methyltransferase activity;GO:0008743//L-threonine 3-dehydrogenase activity;GO:0016491//oxidoreductase activity;GO:0016616//oxidoreductase activity, acting on the CH-OH group of donors, NAD or NADP as acceptor;GO:0016655//oxidoreductase activity, acting o…	GO:0000154//rRNA modification;GO:0006113//fermentation;GO:0006567//threonine catabolic process;GO:0006813//potassium ion transport;GO:0007155//cell adhesion;GO:0008152//metabolic process;GO:0009404//toxin metabolic process;GO:0010127//mycothiol-dependent detoxification;GO:0019058//viral life cycle;GO:0019062//virion attachment to host cell;GO:0019439//aromatic compound catabolic process;GO:003049…	--
Epidermis_cell	ncbi_112167884	ncbi_112167884	0.32	0.167	1.08165	0.781639	0.468661	7.37746e-136	2.74294e-131	--	uncharacterized LOC112167884, transcript variant X1	-	-	-	-	-	-	-	--
Epidermis_cell	ncbi_112187519	ABR1	0.616	0.437	4.2056	2.93201	0.520421	1.03068e-135	3.83205e-131	ABR1	ethylene-responsive transcription factor ERF110, transcript variant X1	-	-	-	-	GO:0005575//cellular_component;GO:0005622//intracellular;GO:0005623//cell;GO:0005634//nucleus;GO:0043226//organelle;GO:0043227//membrane-bounded organelle;GO:0043229//intracellular organelle;GO:0043231//intracellular membrane-bounded organelle;GO:0044424//intracellular part;GO:0044464//cell part	GO:0003674//molecular_function;GO:0003676//nucleic acid binding;GO:0003677//DNA binding;GO:0003700//transcription factor activity, sequence-specific DNA binding;GO:0005488//binding;GO:0097159//organic cyclic compound binding;GO:1901363//heterocyclic compound binding	GO:0000160//phosphorelay signal transduction system;GO:0001101//response to acid chemical;GO:0006139//nucleobase-containing compound metabolic process;GO:0006351//transcription, DNA-templated;GO:0006355//regulation of transcription, DNA-templated;GO:0006725//cellular aromatic compound metabolic process;GO:0006807//nitrogen compound metabolic process;GO:0006950//response to stress;GO:0006952//defe…	AP2-EREBP
Epidermis_cell	ncbi_112202814	GAT1	0.332	0.176	1.17853	0.849314	0.472618	3.05118e-135	1.13443e-130	GAT1	GABA transporter 1	-	-	-	-	GO:0005575//cellular_component;GO:0005623//cell;GO:0005886//plasma membrane;GO:0016020//membrane;GO:0016021//integral component of membrane;GO:0031224//intrinsic component of membrane;GO:0044425//membrane part;GO:0044464//cell part;GO:0071944//cell periphery	GO:0003674//molecular_function;GO:0005215//transporter activity;GO:0005326//neurotransmitter transporter activity;GO:0005342//organic acid transmembrane transporter activity;GO:0008028//monocarboxylic acid transmembrane transporter activity;GO:0008509//anion transmembrane transporter activity;GO:0008514//organic anion transmembrane transporter activity;GO:0015075//ion transmembrane transporter ac…	GO:0003333//amino acid transmembrane transport;GO:0006810//transport;GO:0006811//ion transport;GO:0006820//anion transport;GO:0006836//neurotransmitter transport;GO:0006865//amino acid transport;GO:0008150//biological_process;GO:0015711//organic anion transport;GO:0015718//monocarboxylic acid transport;GO:0015812//gamma-aminobutyric acid transport;GO:0015849//organic acid transport;GO:0034220//io…	--
Epidermis_cell	ncbi_112194933	PATL3	0.313	0.161	0.919671	0.680182	0.435197	5.40857e-135	2.01091e-130	PATL3	phosphatidylinositol transfer protein 3, transcript variant X1	-	-	-	-	-	-	-	--
Epidermis_cell	ncbi_112188410	P4H7	0.36	0.198	1.17665	0.86114	0.450369	1.30609e-134	4.85603e-130	P4H7	probable prolyl 4-hydroxylase 7	Metabolism;Metabolism	Global and overview maps;Amino acid metabolism	ko01100//Metabolic pathways;ko00330//Arginine and proline metabolism	K00472;K00472	GO:0005575//cellular_component;GO:0005622//intracellular;GO:0005623//cell;GO:0005737//cytoplasm;GO:0005783//endoplasmic reticulum;GO:0005788//endoplasmic reticulum lumen;GO:0012505//endomembrane system;GO:0031974//membrane-enclosed lumen;GO:0043226//organelle;GO:0043227//membrane-bounded organelle;GO:0043229//intracellular organelle;GO:0043231//intracellular membrane-bounded organelle;GO:0043233/…	GO:0003674//molecular_function;GO:0003824//catalytic activity;GO:0004656//procollagen-proline 4-dioxygenase activity;GO:0005488//binding;GO:0005506//iron ion binding;GO:0016491//oxidoreductase activity;GO:0016701//oxidoreductase activity, acting on single donors with incorporation of molecular oxygen;GO:0016702//oxidoreductase activity, acting on single donors with incorporation of molecular oxyg…	GO:0006464//cellular protein modification process;GO:0006807//nitrogen compound metabolic process;GO:0007275//multicellular organism development;GO:0008150//biological_process;GO:0008152//metabolic process;GO:0009653//anatomical structure morphogenesis;GO:0009790//embryo development;GO:0009792//embryo development ending in birth or egg hatching;GO:0009987//cellular process;GO:0010171//body morpho…	--
Epidermis_cell	ncbi_112166034	CSLE1	0.443	0.263	1.82063	1.36359	0.417033	4.23679e-134	1.57524e-129	CSLE1	cellulose synthase-like protein E1	-	-	-	-	GO:0016020//membrane	GO:0008375//acetylglucosaminyltransferase activity;GO:0016760//cellulose synthase (UDP-forming) activity	GO:0030244//cellulose biosynthetic process;GO:0042710//biofilm formation	--
Epidermis_cell	ncbi_112176356	LYK5	0.317	0.164	1.09114	0.781073	0.48231	5.8667e-134	2.18124e-129	LYK5	protein LYK5	-	-	-	-	-	GO:0003674//molecular_function;GO:0004672//protein kinase activity;GO:0005524//ATP binding	GO:0006468//protein phosphorylation;GO:0030436//asexual sporulation	--
Epidermis_cell	ncbi_112182455	ABCC10	0.631	0.434	3.84406	2.72293	0.49747	6.04389e-134	2.24712e-129	ABCC10	ABC transporter C family member 10	Environmental Information Processing	Membrane transport	ko02010//ABC transporters	K05666	GO:0005575//cellular_component;GO:0005737//cytoplasm;GO:0005887//integral component of plasma membrane;GO:0009288//bacterial-type flagellum;GO:0009380//excinuclease repair complex;GO:0009898//cytoplasmic side of plasma membrane;GO:0016021//integral component of membrane;GO:0030257//type III protein secretion system complex;GO:0043190//ATP-binding cassette (ABC) transporter complex;GO:0055051//ATP…	GO:0000166//nucleotide binding;GO:0003677//DNA binding;GO:0003924//GTPase activity;GO:0004140//dephospho-CoA kinase activity;GO:0004527//exonuclease activity;GO:0005260//channel-conductance-controlling ATPase activity;GO:0005319//lipid transporter activity;GO:0005524//ATP binding;GO:0005525//GTP binding;GO:0008565//protein transporter activity;GO:0009381//excinuclease ABC activity;GO:0015220//cho…	GO:0000910//cytokinesis;GO:0001539//cilium or flagellum-dependent cell motility;GO:0006260//DNA replication;GO:0006289//nucleotide-excision repair;GO:0006310//DNA recombination;GO:0006400//tRNA modification;GO:0006810//transport;GO:0006817//phosphate ion transport;GO:0006824//cobalt ion transport;GO:0006855//drug transmembrane transport;GO:0006869//lipid transport;GO:0007601//visual perception;GO…	--
Epidermis_cell	ncbi_112179772	mipp1	0.438	0.261	1.66033	1.19277	0.477161	1.27653e-133	4.74614e-129	mipp1	multiple inositol polyphosphate phosphatase 1, transcript variant X1	Metabolism;Metabolism;Metabolism	Global and overview maps;Carbohydrate metabolism;Carbohydrate metabolism	ko01100//Metabolic pathways;ko00010//Glycolysis / Gluconeogenesis;ko00562//Inositol phosphate metabolism	K03103;K03103;K03103	GO:0005575//cellular_component;GO:0005622//intracellular;GO:0005623//cell;GO:0005737//cytoplasm;GO:0005783//endoplasmic reticulum;GO:0005788//endoplasmic reticulum lumen;GO:0005886//plasma membrane;GO:0012505//endomembrane system;GO:0016020//membrane;GO:0031974//membrane-enclosed lumen;GO:0043226//organelle;GO:0043227//membrane-bounded organelle;GO:0043229//intracellular organelle;GO:0043231//int…	GO:0003674//molecular_function;GO:0003824//catalytic activity;GO:0003993//acid phosphatase activity;GO:0004446//inositol-hexakisphosphate phosphatase activity;GO:0004721//phosphoprotein phosphatase activity;GO:0016787//hydrolase activity;GO:0016788//hydrolase activity, acting on ester bonds;GO:0016791//phosphatase activity;GO:0030351//inositol-1,3,4,5,6-pentakisphosphate 3-phosphatase activity;GO…	GO:0001503//ossification;GO:0006066//alcohol metabolic process;GO:0006082//organic acid metabolic process;GO:0006464//cellular protein modification process;GO:0006470//protein dephosphorylation;GO:0006793//phosphorus metabolic process;GO:0006796//phosphate-containing compound metabolic process;GO:0006797//polyphosphate metabolic process;GO:0006807//nitrogen compound metabolic process;GO:0007275//…	--
Epidermis_cell	ncbi_112196481	ALA9	0.514	0.335	2.75377	1.82755	0.591498	1.50952e-133	5.61239e-129	ALA9	putative phospholipid-transporting ATPase 9	-	-	-	-	GO:0000139//Golgi membrane;GO:0005575//cellular_component;GO:0005622//intracellular;GO:0005623//cell;GO:0005737//cytoplasm;GO:0005794//Golgi apparatus;GO:0005802//trans-Golgi network;GO:0005886//plasma membrane;GO:0012505//endomembrane system;GO:0016020//membrane;GO:0016021//integral component of membrane;GO:0031004//potassium ion-transporting ATPase complex;GO:0031090//organelle membrane;GO:0031…	GO:0000166//nucleotide binding;GO:0000287//magnesium ion binding;GO:0003674//molecular_function;GO:0003824//catalytic activity;GO:0004008//copper-exporting ATPase activity;GO:0004012//phospholipid-translocating ATPase activity;GO:0004647//phosphoserine phosphatase activity;GO:0005215//transporter activity;GO:0005319//lipid transporter activity;GO:0005375//copper ion transmembrane transporter acti…	GO:0006545//glycine biosynthetic process;GO:0006564//L-serine biosynthetic process;GO:0006810//transport;GO:0006811//ion transport;GO:0006813//potassium ion transport;GO:0006816//calcium ion transport;GO:0006820//anion transport;GO:0006825//copper ion transport;GO:0006869//lipid transport;GO:0006900//membrane budding;GO:0006996//organelle organization;GO:0008150//biological_process;GO:0008152//me…	--
Epidermis_cell	ncbi_112196991	At1g12390	0.489	0.306	2.09218	1.60623	0.381331	1.67507e-133	6.22792e-129	At1g12390	protein cornichon homolog 4	-	-	-	-	GO:0005575//cellular_component;GO:0016020//membrane;GO:0016021//integral component of membrane;GO:0031224//intrinsic component of membrane;GO:0044425//membrane part	GO:0004843//thiol-dependent ubiquitin-specific protease activity;GO:0016765//transferase activity, transferring alkyl or aryl (other than methyl) groups	GO:0006810//transport;GO:0008150//biological_process;GO:0016192//vesicle-mediated transport;GO:0016579//protein deubiquitination;GO:0051179//localization;GO:0051234//establishment of localization	--
Epidermis_cell	ncbi_112166563	UFC	0.38	0.213	1.25287	0.945148	0.406622	2.30707e-133	8.57767e-129	UFC	protein SOSEKI 2	-	-	-	-	-	-	-	--
Epidermis_cell	ncbi_112184859	ENT3	0.495	0.314	2.56504	1.87358	0.453179	4.62366e-133	1.71908e-128	ENT3	equilibrative nucleotide transporter 3, transcript variant X1	-	-	-	-	GO:0005575//cellular_component;GO:0005623//cell;GO:0005886//plasma membrane;GO:0016020//membrane;GO:0016021//integral component of membrane;GO:0031224//intrinsic component of membrane;GO:0044425//membrane part;GO:0044464//cell part;GO:0071944//cell periphery	GO:0003674//molecular_function;GO:0005215//transporter activity;GO:0005337//nucleoside transmembrane transporter activity;GO:0008504//monoamine transmembrane transporter activity;GO:0015932//nucleobase-containing compound transmembrane transporter activity;GO:0022804//active transmembrane transporter activity;GO:0022857//transmembrane transporter activity;GO:1901505//carbohydrate derivative trans…	GO:0006810//transport;GO:0008150//biological_process;GO:0015844//monoamine transport;GO:0015858//nucleoside transport;GO:0015931//nucleobase-containing compound transport;GO:0051179//localization;GO:0051234//establishment of localization;GO:0055085//transmembrane transport;GO:0071702//organic substance transport;GO:0071705//nitrogen compound transport;GO:1901264//carbohydrate derivative transport…	--
Epidermis_cell	ncbi_112176291	ncbi_112176291	0.338	0.18	1.1338	0.876346	0.371588	4.66117e-133	1.73302e-128	--	uncharacterized LOC112176291	-	-	-	-	-	-	-	--
Epidermis_cell	ncbi_112191562	Flad1	0.283	0.139	0.839764	0.612186	0.456013	5.82463e-133	2.1656e-128	Flad1	FAD synthase, transcript variant X1	-	-	-	-	GO:0005575//cellular_component;GO:0005622//intracellular;GO:0005623//cell;GO:0005737//cytoplasm;GO:0005829//cytosol;GO:0005886//plasma membrane;GO:0016020//membrane;GO:0044424//intracellular part;GO:0044444//cytoplasmic part;GO:0044464//cell part;GO:0071944//cell periphery	GO:0000166//nucleotide binding;GO:0003674//molecular_function;GO:0003824//catalytic activity;GO:0003919//FMN adenylyltransferase activity;GO:0004604//phosphoadenylyl-sulfate reductase (thioredoxin) activity;GO:0004781//sulfate adenylyltransferase (ATP) activity;GO:0005488//binding;GO:0005524//ATP binding;GO:0008144//drug binding;GO:0009973//adenylyl-sulfate reductase activity;GO:0016667//oxidored…	GO:0000103//sulfate assimilation;GO:0006139//nucleobase-containing compound metabolic process;GO:0006725//cellular aromatic compound metabolic process;GO:0006732//coenzyme metabolic process;GO:0006747//FAD biosynthetic process;GO:0006753//nucleoside phosphate metabolic process;GO:0006777//Mo-molybdopterin cofactor biosynthetic process;GO:0006790//sulfur compound metabolic process;GO:0006793//phos…	--
Epidermis_cell	ncbi_112202851	AS1	0.493	0.307	2.29001	1.72926	0.4052	2.39331e-132	8.89831e-128	AS1	polyphenol oxidase, chloroplastic	Metabolism;Metabolism;Metabolism;Metabolism	Global and overview maps;Global and overview maps;Amino acid metabolism;Biosynthesis of other secondary metabolites	ko01100//Metabolic pathways;ko01110//Biosynthesis of secondary metabolites;ko00350//Tyrosine metabolism;ko00950//Isoquinoline alkaloid biosynthesis	K00422;K00422;K00422;K00422	-	GO:0004097//catechol oxidase activity;GO:0016491//oxidoreductase activity	GO:0055114//oxidation-reduction process	--
Epidermis_cell	ncbi_112192836	MSK-3	0.609	0.427	3.30507	2.47495	0.417281	3.14055e-132	1.16766e-127	MSK-3	glycogen synthase kinase-3 homolog MsK-3	-	-	-	-	-	GO:0000166//nucleotide binding;GO:0003674//molecular_function;GO:0003824//catalytic activity;GO:0004672//protein kinase activity;GO:0004674//protein serine/threonine kinase activity;GO:0005488//binding;GO:0005524//ATP binding;GO:0008144//drug binding;GO:0016301//kinase activity;GO:0016740//transferase activity;GO:0016772//transferase activity, transferring phosphorus-containing groups;GO:0016773/…	GO:0006464//cellular protein modification process;GO:0006468//protein phosphorylation;GO:0006793//phosphorus metabolic process;GO:0006796//phosphate-containing compound metabolic process;GO:0006807//nitrogen compound metabolic process;GO:0008150//biological_process;GO:0008152//metabolic process;GO:0009987//cellular process;GO:0016310//phosphorylation;GO:0019538//protein metabolic process;GO:00362…	--
Epidermis_cell	ncbi_112199630	CIPK21	0.52	0.34	2.83825	2.03559	0.479555	7.58701e-132	2.82085e-127	CIPK21	CBL-interacting serine/threonine-protein kinase 21, transcript variant X1	-	-	-	-	-	GO:0004672//protein kinase activity;GO:0005524//ATP binding;GO:0016709//oxidoreductase activity, acting on paired donors, with incorporation or reduction of molecular oxygen, NAD(P)H as one donor, and incorporation of one atom of oxygen	GO:0006468//protein phosphorylation;GO:0006744//ubiquinone biosynthetic process;GO:0007165//signal transduction	--
Epidermis_cell	ncbi_112188984	At3g28580	0.638	0.443	4.26233	3.03891	0.488091	1.0622e-131	3.94927e-127	At3g28580	AAA-ATPase At3g28580, transcript variant X1	-	-	-	-	GO:0000502//proteasome complex;GO:0009379//Holliday junction helicase complex	GO:0003723//RNA binding;GO:0003724//RNA helicase activity;GO:0003896//DNA primase activity;GO:0004176//ATP-dependent peptidase activity;GO:0004222//metalloendopeptidase activity;GO:0004386//helicase activity;GO:0005524//ATP binding;GO:0009378//four-way junction helicase activity;GO:0016818//hydrolase activity, acting on acid anhydrides, in phosphorus-containing anhydrides;GO:0016887//ATPase activ…	GO:0006260//DNA replication;GO:0006281//DNA repair;GO:0006310//DNA recombination;GO:0006508//proteolysis;GO:0009236//cobalamin biosynthetic process;GO:0010498//proteasomal protein catabolic process;GO:0019941//modification-dependent protein catabolic process;GO:0032297//negative regulation of DNA-dependent DNA replication initiation;GO:0051301//cell division	--
Epidermis_cell	ncbi_112187779	OPT7	0.417	0.243	1.64788	1.22582	0.426868	1.2494e-131	4.64529e-127	OPT7	oligopeptide transporter 7, transcript variant X1	-	-	-	-	-	GO:0015198//oligopeptide transporter activity	GO:0055085//transmembrane transport	--
Epidermis_cell	ncbi_112175270	ncbi_112175270	0.47	0.291	1.93989	1.39715	0.473486	1.92629e-131	7.16196e-127	--	uncharacterized LOC112175270, transcript variant X1	-	-	-	-	-	-	-	--
Epidermis_cell	ncbi_112170041	GT7	0.405	0.233	1.57292	1.22435	0.361424	2.00133e-131	7.44093e-127	GT7	UDP-glucose flavonoid 3-O-glucosyltransferase 7, transcript variant X1	Metabolism;Metabolism	Global and overview maps;Biosynthesis of other secondary metabolites	ko01110//Biosynthesis of secondary metabolites;ko00999//Biosynthesis of various plant secondary metabolites	K23260;K23260	-	GO:0008194//UDP-glycosyltransferase activity	-	--
Epidermis_cell	ncbi_112167707	RABF2A	0.783	0.652	7.50257	5.84227	0.360855	2.71029e-131	1.00768e-126	RABF2A	ras-related protein RABF2a	-	-	-	-	GO:0005575//cellular_component;GO:0005622//intracellular;GO:0005623//cell;GO:0005737//cytoplasm;GO:0005768//endosome;GO:0005769//early endosome;GO:0005770//late endosome;GO:0005771//multivesicular body;GO:0005783//endoplasmic reticulum;GO:0005886//plasma membrane;GO:0010008//endosome membrane;GO:0012505//endomembrane system;GO:0016020//membrane;GO:0030139//endocytic vesicle;GO:0031090//organelle …	GO:0000166//nucleotide binding;GO:0001882//nucleoside binding;GO:0001883//purine nucleoside binding;GO:0003674//molecular_function;GO:0003824//catalytic activity;GO:0003924//GTPase activity;GO:0005488//binding;GO:0005524//ATP binding;GO:0005525//GTP binding;GO:0008757//S-adenosylmethionine-dependent methyltransferase activity;GO:0016462//pyrophosphatase activity;GO:0016651//oxidoreductase activit…	GO:0002949//tRNA threonylcarbamoyladenosine modification;GO:0006412//translation;GO:0006810//transport;GO:0006886//intracellular protein transport;GO:0006996//organelle organization;GO:0007033//vacuole organization;GO:0007034//vacuolar transport;GO:0008104//protein localization;GO:0008150//biological_process;GO:0009987//cellular process;GO:0015031//protein transport;GO:0015833//peptide transport;…	--
Epidermis_cell	ncbi_112182297	ncbi_112182297	0.547	0.355	2.91554	2.14885	0.440198	4.05337e-131	1.50704e-126	--	uncharacterized LOC112182297	-	-	-	-	GO:0005575//cellular_component;GO:0005622//intracellular;GO:0005623//cell;GO:0005737//cytoplasm;GO:0005773//vacuole;GO:0005774//vacuolar membrane;GO:0016020//membrane;GO:0016021//integral component of membrane;GO:0031090//organelle membrane;GO:0031224//intrinsic component of membrane;GO:0043226//organelle;GO:0043227//membrane-bounded organelle;GO:0043229//intracellular organelle;GO:0043231//intra…	GO:0022857//transmembrane transporter activity	GO:0006810//transport;GO:0008150//biological_process;GO:0051179//localization;GO:0051234//establishment of localization;GO:0055085//transmembrane transport	--
Epidermis_cell	ncbi_112192133	SPY	0.277	0.137	0.916604	0.610285	0.586816	1.45131e-130	5.39596e-126	SPY	probable UDP-N-acetylglucosamine--peptide N-acetylglucosaminyltransferase SPINDLY, transcript variant X1	Metabolism	Glycan biosynthesis and metabolism	ko00514//Other types of O-glycan biosynthesis	K09667	GO:0005575//cellular_component;GO:0005622//intracellular;GO:0005623//cell;GO:0005634//nucleus;GO:0005737//cytoplasm;GO:0005829//cytosol;GO:0043226//organelle;GO:0043227//membrane-bounded organelle;GO:0043229//intracellular organelle;GO:0043231//intracellular membrane-bounded organelle;GO:0044424//intracellular part;GO:0044444//cytoplasmic part;GO:0044464//cell part;GO:0045203//integral component …	GO:0003674//molecular_function;GO:0003824//catalytic activity;GO:0005215//transporter activity;GO:0005515//protein binding;GO:0008194//UDP-glycosyltransferase activity;GO:0008375//acetylglucosaminyltransferase activity;GO:0016262//protein N-acetylglucosaminyltransferase activity;GO:0016740//transferase activity;GO:0016757//transferase activity, transferring glycosyl groups;GO:0016758//transferase…	GO:0000003//reproduction;GO:0001101//response to acid chemical;GO:0003006//developmental process involved in reproduction;GO:0006464//cellular protein modification process;GO:0006486//protein glycosylation;GO:0006807//nitrogen compound metabolic process;GO:0007154//cell communication;GO:0007165//signal transduction;GO:0007275//multicellular organism development;GO:0008150//biological_process;GO:0…	--
Epidermis_cell	ncbi_112188136	YPTM2	0.392	0.227	1.29765	0.956496	0.440067	4.32999e-130	1.60989e-125	YPTM2	GTP-binding protein YPTM2	-	-	-	-	GO:0000139//Golgi membrane;GO:0005575//cellular_component;GO:0005622//intracellular;GO:0005623//cell;GO:0005737//cytoplasm;GO:0005783//endoplasmic reticulum;GO:0005789//endoplasmic reticulum membrane;GO:0005794//Golgi apparatus;GO:0005886//plasma membrane;GO:0012505//endomembrane system;GO:0016020//membrane;GO:0031090//organelle membrane;GO:0031984//organelle subcompartment;GO:0042175//nuclear ou…	GO:0000166//nucleotide binding;GO:0001882//nucleoside binding;GO:0001883//purine nucleoside binding;GO:0003674//molecular_function;GO:0003824//catalytic activity;GO:0003924//GTPase activity;GO:0005488//binding;GO:0005524//ATP binding;GO:0005525//GTP binding;GO:0015639//ferrous iron uptake transmembrane transporter activity;GO:0016462//pyrophosphatase activity;GO:0016787//hydrolase activity;GO:001…	GO:0006400//tRNA modification;GO:0006412//translation;GO:0006576//cellular biogenic amine metabolic process;GO:0006810//transport;GO:0006888//ER to Golgi vesicle-mediated transport;GO:0008104//protein localization;GO:0008150//biological_process;GO:0015031//protein transport;GO:0015684//ferrous iron transport;GO:0015833//peptide transport;GO:0016192//vesicle-mediated transport;GO:0033036//macromol…	--
Epidermis_cell	ncbi_112186201	DGK5	0.669	0.485	4.21432	3.08803	0.448614	8.10707e-130	3.01421e-125	DGK5	diacylglycerol kinase 5-like	Metabolism;Metabolism;Metabolism;Metabolism;Environmental Information Processing	Global and overview maps;Global and overview maps;Lipid metabolism;Lipid metabolism;Signal transduction	ko01100//Metabolic pathways;ko01110//Biosynthesis of secondary metabolites;ko00564//Glycerophospholipid metabolism;ko00561//Glycerolipid metabolism;ko04070//Phosphatidylinositol signaling system	K00901;K00901;K00901;K00901;K00901	GO:0005575//cellular_component	GO:0001727//lipid kinase activity;GO:0003951//NAD+ kinase activity;GO:0004143//diacylglycerol kinase activity;GO:0016301//kinase activity	GO:0006741//NADP biosynthetic process;GO:0007205//protein kinase C-activating G-protein coupled receptor signaling pathway;GO:0008150//biological_process	--
Epidermis_cell	ncbi_112176036	CYP707A2	0.437	0.278	2.66844	1.49011	0.840577	1.02658e-129	3.81682e-125	CYP707A2	abscisic acid 8'-hydroxylase CYP707A2	Metabolism;Metabolism	Global and overview maps;Metabolism of terpenoids and polyketides	ko01110//Biosynthesis of secondary metabolites;ko00906//Carotenoid biosynthesis	K09843;K09843	GO:0005575//cellular_component;GO:0005622//intracellular;GO:0005623//cell;GO:0005737//cytoplasm;GO:0005783//endoplasmic reticulum;GO:0005789//endoplasmic reticulum membrane;GO:0012505//endomembrane system;GO:0016020//membrane;GO:0016021//integral component of membrane;GO:0031224//intrinsic component of membrane;GO:0031984//organelle subcompartment;GO:0042175//nuclear outer membrane-endoplasmic re…	GO:0003674//molecular_function;GO:0003824//catalytic activity;GO:0004497//monooxygenase activity;GO:0005488//binding;GO:0005506//iron ion binding;GO:0010295//(+)-abscisic acid 8'-hydroxylase activity;GO:0016491//oxidoreductase activity;GO:0016705//oxidoreductase activity, acting on paired donors, with incorporation or reduction of molecular oxygen;GO:0016709//oxidoreductase activity, acting on pa…	GO:0006066//alcohol metabolic process;GO:0006082//organic acid metabolic process;GO:0006629//lipid metabolic process;GO:0006694//steroid biosynthetic process;GO:0006714//sesquiterpenoid metabolic process;GO:0006720//isoprenoid metabolic process;GO:0006721//terpenoid metabolic process;GO:0007275//multicellular organism development;GO:0008150//biological_process;GO:0008152//metabolic process;GO:000…	--
Epidermis_cell	ncbi_112200640	UTR3	0.603	0.417	3.36142	2.51231	0.420056	2.25907e-129	8.39924e-125	UTR3	UDP-galactose/UDP-glucose transporter 3	-	-	-	-	GO:0000139//Golgi membrane;GO:0005575//cellular_component;GO:0005622//intracellular;GO:0005623//cell;GO:0005737//cytoplasm;GO:0005783//endoplasmic reticulum;GO:0005789//endoplasmic reticulum membrane;GO:0005794//Golgi apparatus;GO:0012505//endomembrane system;GO:0016020//membrane;GO:0016021//integral component of membrane;GO:0030173//integral component of Golgi membrane;GO:0030176//integral compo…	GO:0003674//molecular_function;GO:0005215//transporter activity;GO:0005338//nucleotide-sugar transmembrane transporter activity;GO:0005459//UDP-galactose transmembrane transporter activity;GO:0005460//UDP-glucose transmembrane transporter activity;GO:0008509//anion transmembrane transporter activity;GO:0008514//organic anion transmembrane transporter activity;GO:0015075//ion transmembrane transpo…	GO:0006810//transport;GO:0006811//ion transport;GO:0006820//anion transport;GO:0006950//response to stress;GO:0006986//response to unfolded protein;GO:0007154//cell communication;GO:0007165//signal transduction;GO:0007275//multicellular organism development;GO:0008150//biological_process;GO:0008643//carbohydrate transport;GO:0009553//embryo sac development;GO:0009555//pollen development;GO:000998…	--
Epidermis_cell	ncbi_112186416	GATL10	0.806	0.687	9.68454	7.0922	0.44945	5.56006e-129	2.06723e-124	GATL10	probable galacturonosyltransferase-like 10	-	-	-	-	GO:0000139//Golgi membrane;GO:0005575//cellular_component;GO:0005622//intracellular;GO:0005623//cell;GO:0005737//cytoplasm;GO:0005794//Golgi apparatus;GO:0012505//endomembrane system;GO:0016020//membrane;GO:0016021//integral component of membrane;GO:0031090//organelle membrane;GO:0031224//intrinsic component of membrane;GO:0031984//organelle subcompartment;GO:0043226//organelle;GO:0043227//membra…	GO:0003674//molecular_function;GO:0003824//catalytic activity;GO:0008194//UDP-glycosyltransferase activity;GO:0016740//transferase activity;GO:0016757//transferase activity, transferring glycosyl groups;GO:0016758//transferase activity, transferring hexosyl groups;GO:0047262//polygalacturonate 4-alpha-galacturonosyltransferase activity	GO:0000271//polysaccharide biosynthetic process;GO:0005975//carbohydrate metabolic process;GO:0005976//polysaccharide metabolic process;GO:0006950//response to stress;GO:0006979//response to oxidative stress;GO:0008150//biological_process;GO:0008152//metabolic process;GO:0009058//biosynthetic process;GO:0009059//macromolecule biosynthetic process;GO:0009987//cellular process;GO:0010393//galacturo…	--
Epidermis_cell	ncbi_112170363	TSPO	0.478	0.303	2.22649	1.59369	0.482397	1.6253e-128	6.04288e-124	TSPO	translocator protein homolog	-	-	-	-	GO:0000139//Golgi membrane;GO:0005575//cellular_component;GO:0005622//intracellular;GO:0005623//cell;GO:0005737//cytoplasm;GO:0005783//endoplasmic reticulum;GO:0005789//endoplasmic reticulum membrane;GO:0005794//Golgi apparatus;GO:0005795//Golgi stack;GO:0009507//chloroplast;GO:0009526//plastid envelope;GO:0009536//plastid;GO:0009941//chloroplast envelope;GO:0012505//endomembrane system;GO:001602…	GO:0003674//molecular_function;GO:0005488//binding;GO:0020037//heme binding;GO:0046906//tetrapyrrole binding;GO:0048037//cofactor binding;GO:0097159//organic cyclic compound binding;GO:1901363//heterocyclic compound binding	GO:0001101//response to acid chemical;GO:0006725//cellular aromatic compound metabolic process;GO:0006778//porphyrin-containing compound metabolic process;GO:0006807//nitrogen compound metabolic process;GO:0006950//response to stress;GO:0006970//response to osmotic stress;GO:0008150//biological_process;GO:0008152//metabolic process;GO:0009628//response to abiotic stimulus;GO:0009651//response to …	--
Epidermis_cell	ncbi_112193041	BETVIII	0.756	0.605	6.5805	4.97878	0.402404	1.81075e-128	6.73238e-124	BETVIII	calcium-binding protein CML42	Organismal Systems	Environmental adaptation	ko04626//Plant-pathogen interaction	K13448	-	GO:0003674//molecular_function;GO:0005488//binding;GO:0005509//calcium ion binding;GO:0005515//protein binding;GO:0043167//ion binding;GO:0043169//cation binding;GO:0046872//metal ion binding	-	--
Epidermis_cell	ncbi_112198491	SRO2	0.567	0.385	3.24604	2.27313	0.514001	2.07667e-127	7.72105e-123	SRO2	probable inactive poly [ADP-ribose] polymerase SRO2, transcript variant X1	-	-	-	-	-	GO:0003950//NAD+ ADP-ribosyltransferase activity	-	--
Epidermis_cell	ncbi_112166024	ncbi_112166024	0.567	0.383	3.31696	2.40844	0.461764	2.82144e-127	1.04901e-122	--	uncharacterized LOC112166024	-	-	-	-	-	-	-	--
Epidermis_cell	ncbi_112184895	UBP12	0.469	0.299	2.05864	1.44518	0.510444	9.89247e-127	3.67802e-122	UBP12	MATH domain and coiled-coil domain-containing protein At2g42480	-	-	-	-	-	GO:0005515//protein binding	-	--
Epidermis_cell	ncbi_112197659	NFP	0.334	0.179	1.1746	0.893461	0.394696	6.63768e-126	2.46789e-121	NFP	serine/threonine receptor-like kinase NFP	-	-	-	-	GO:0005575//cellular_component;GO:0005623//cell;GO:0005886//plasma membrane;GO:0016020//membrane;GO:0016021//integral component of membrane;GO:0031224//intrinsic component of membrane;GO:0044425//membrane part;GO:0044464//cell part;GO:0071944//cell periphery	GO:0000166//nucleotide binding;GO:0003674//molecular_function;GO:0003824//catalytic activity;GO:0004672//protein kinase activity;GO:0004674//protein serine/threonine kinase activity;GO:0004675//transmembrane receptor protein serine/threonine kinase activity;GO:0004888//transmembrane signaling receptor activity;GO:0005488//binding;GO:0005515//protein binding;GO:0005524//ATP binding;GO:0008144//dru…	GO:0006464//cellular protein modification process;GO:0006468//protein phosphorylation;GO:0006793//phosphorus metabolic process;GO:0006796//phosphate-containing compound metabolic process;GO:0006807//nitrogen compound metabolic process;GO:0007154//cell communication;GO:0007165//signal transduction;GO:0007166//cell surface receptor signaling pathway;GO:0007167//enzyme linked receptor protein signal…	--
Epidermis_cell	ncbi_112197906	HTH	0.638	0.465	4.86976	3.65566	0.413718	1.94182e-125	7.21969e-121	HTH	protein HOTHEAD	-	-	-	-	GO:0005575//cellular_component;GO:0005576//extracellular region	GO:0000166//nucleotide binding;GO:0003674//molecular_function;GO:0003824//catalytic activity;GO:0005488//binding;GO:0008812//choline dehydrogenase activity;GO:0016491//oxidoreductase activity;GO:0016614//oxidoreductase activity, acting on CH-OH group of donors;GO:0016701//oxidoreductase activity, acting on single donors with incorporation of molecular oxygen;GO:0016829//lyase activity;GO:0016830/…	GO:0006082//organic acid metabolic process;GO:0006629//lipid metabolic process;GO:0006631//fatty acid metabolic process;GO:0006744//ubiquinone biosynthetic process;GO:0007154//cell communication;GO:0007267//cell-cell signaling;GO:0007275//multicellular organism development;GO:0008150//biological_process;GO:0008152//metabolic process;GO:0009553//embryo sac development;GO:0009987//cellular process;…	--
Epidermis_cell	ncbi_112181969	CNGC13	0.261	0.128	0.721817	0.486547	0.569053	2.76395e-125	1.02764e-120	CNGC13	cyclic nucleotide-gated ion channel 1, transcript variant X1	Organismal Systems	Environmental adaptation	ko04626//Plant-pathogen interaction	K05391	GO:0005575//cellular_component;GO:0005623//cell;GO:0005886//plasma membrane;GO:0005887//integral component of plasma membrane;GO:0016020//membrane;GO:0016021//integral component of membrane;GO:0031224//intrinsic component of membrane;GO:0031226//intrinsic component of plasma membrane;GO:0044425//membrane part;GO:0044459//plasma membrane part;GO:0044464//cell part;GO:0071944//cell periphery	GO:0000166//nucleotide binding;GO:0003674//molecular_function;GO:0005215//transporter activity;GO:0005216//ion channel activity;GO:0005488//binding;GO:0005515//protein binding;GO:0005516//calmodulin binding;GO:0015075//ion transmembrane transporter activity;GO:0015267//channel activity;GO:0015318//inorganic solute uptake transmembrane transporter activity;GO:0017076//purine nucleotide binding;GO:…	GO:0006810//transport;GO:0006811//ion transport;GO:0008150//biological_process;GO:0034220//ion transmembrane transport;GO:0042391//regulation of membrane potential;GO:0051179//localization;GO:0051234//establishment of localization;GO:0055085//transmembrane transport;GO:0065007//biological regulation;GO:0065008//regulation of biological quality	--
Epidermis_cell	ncbi_112180001	B3GALT7	0.472	0.293	1.9738	1.51297	0.383593	3.32791e-125	1.23732e-120	B3GALT7	beta-1,3-galactosyltransferase 7, transcript variant X1	-	-	-	-	GO:0000139//Golgi membrane;GO:0005575//cellular_component;GO:0005622//intracellular;GO:0005623//cell;GO:0005737//cytoplasm;GO:0005794//Golgi apparatus;GO:0012505//endomembrane system;GO:0016020//membrane;GO:0016021//integral component of membrane;GO:0031090//organelle membrane;GO:0031224//intrinsic component of membrane;GO:0031984//organelle subcompartment;GO:0043226//organelle;GO:0043227//membra…	GO:0003674//molecular_function;GO:0003824//catalytic activity;GO:0008168//methyltransferase activity;GO:0008378//galactosyltransferase activity;GO:0016740//transferase activity;GO:0016757//transferase activity, transferring glycosyl groups;GO:0016758//transferase activity, transferring hexosyl groups;GO:0048531//beta-1,3-galactosyltransferase activity	GO:0006464//cellular protein modification process;GO:0006486//protein glycosylation;GO:0006730//one-carbon metabolic process;GO:0006807//nitrogen compound metabolic process;GO:0008150//biological_process;GO:0008152//metabolic process;GO:0009058//biosynthetic process;GO:0009059//macromolecule biosynthetic process;GO:0009100//glycoprotein metabolic process;GO:0009101//glycoprotein biosynthetic proc…	--
Epidermis_cell	ncbi_112166179	BSK5	0.256	0.123	0.628606	0.477033	0.398067	6.24674e-125	2.32254e-120	BSK5	serine/threonine-protein kinase BSK5, transcript variant X1	-	-	-	-	-	GO:0004672//protein kinase activity;GO:0005524//ATP binding	GO:0006468//protein phosphorylation	--
Epidermis_cell	ncbi_112187596	HSP70-17	0.397	0.234	1.50601	1.1154	0.433169	8.1655e-125	3.03593e-120	HSP70-17	heat shock 70 kDa protein 17	Genetic Information Processing	Folding, sorting and degradation	ko04141//Protein processing in endoplasmic reticulum	K09486	GO:0005575//cellular_component;GO:0005576//extracellular region;GO:0005615//extracellular space;GO:0005622//intracellular;GO:0005623//cell;GO:0005737//cytoplasm;GO:0005773//vacuole;GO:0005774//vacuolar membrane;GO:0005783//endoplasmic reticulum;GO:0005788//endoplasmic reticulum lumen;GO:0005790//smooth endoplasmic reticulum;GO:0005794//Golgi apparatus;GO:0009507//chloroplast;GO:0009536//plastid;G…	GO:0000166//nucleotide binding;GO:0000774//adenyl-nucleotide exchange factor activity;GO:0003674//molecular_function;GO:0003824//catalytic activity;GO:0005488//binding;GO:0005515//protein binding;GO:0005524//ATP binding;GO:0008144//drug binding;GO:0016462//pyrophosphatase activity;GO:0016787//hydrolase activity;GO:0016817//hydrolase activity, acting on acid anhydrides;GO:0016818//hydrolase activi…	GO:0000003//reproduction;GO:0001666//response to hypoxia;GO:0002931//response to ischemia;GO:0006457//protein folding;GO:0006605//protein targeting;GO:0006612//protein targeting to membrane;GO:0006620//posttranslational protein targeting to membrane;GO:0006810//transport;GO:0006886//intracellular protein transport;GO:0006888//ER to Golgi vesicle-mediated transport;GO:0006897//endocytosis;GO:00068…	--
Epidermis_cell	ncbi_112170248	CK1	0.659	0.469	4.12557	3.04236	0.439405	1.29152e-124	4.80188e-120	CK1	probable choline kinase 1, transcript variant X1	Metabolism;Metabolism	Global and overview maps;Lipid metabolism	ko01100//Metabolic pathways;ko00564//Glycerophospholipid metabolism	K14156;K14156	GO:0005634//nucleus	GO:0003674//molecular_function;GO:0004413//homoserine kinase activity;GO:0004672//protein kinase activity;GO:0005524//ATP binding;GO:0016709//oxidoreductase activity, acting on paired donors, with incorporation or reduction of molecular oxygen, NAD(P)H as one donor, and incorporation of one atom of oxygen;GO:0016773//phosphotransferase activity, alcohol group as acceptor;GO:0019165//thiamine kina…	GO:0006352//DNA-templated transcription, initiation;GO:0006468//protein phosphorylation;GO:0006744//ubiquinone biosynthetic process;GO:0009088//threonine biosynthetic process;GO:0009228//thiamine biosynthetic process;GO:0019509//L-methionine biosynthetic process from methylthioadenosine;GO:0019748//secondary metabolic process;GO:0030436//asexual sporulation	--
Epidermis_cell	ncbi_112172464	ALKBH10B	0.354	0.199	1.26447	0.958034	0.40038	2.74316e-124	1.01991e-119	ALKBH10B	RNA demethylase ALKBH10B	-	-	-	-	-	GO:0016491//oxidoreductase activity	GO:0055114//oxidation-reduction process	--
Epidermis_cell	ncbi_112176404	ncbi_112176404	0.396	0.229	1.32251	1.01991	0.374835	1.54516e-123	5.74492e-119	--	uncharacterized LOC112176404, transcript variant X1	-	-	-	-	-	-	-	--
Epidermis_cell	ncbi_112184237	At2g46620	0.658	0.494	5.02555	3.5023	0.520979	2.59115e-123	9.63388e-119	At2g46620	AAA-ATPase At2g46620	-	-	-	-	GO:0000502//proteasome complex;GO:0005575//cellular_component;GO:0005622//intracellular;GO:0005623//cell;GO:0005737//cytoplasm;GO:0005739//mitochondrion;GO:0005740//mitochondrial envelope;GO:0005743//mitochondrial inner membrane;GO:0005887//integral component of plasma membrane;GO:0009368//endopeptidase Clp complex;GO:0009379//Holliday junction helicase complex;GO:0016020//membrane;GO:0016021//in…	GO:0000166//nucleotide binding;GO:0003674//molecular_function;GO:0003723//RNA binding;GO:0003724//RNA helicase activity;GO:0003824//catalytic activity;GO:0004176//ATP-dependent peptidase activity;GO:0004222//metalloendopeptidase activity;GO:0004386//helicase activity;GO:0005319//lipid transporter activity;GO:0005488//binding;GO:0005524//ATP binding;GO:0008144//drug binding;GO:0008892//guanine dea…	GO:0002949//tRNA threonylcarbamoyladenosine modification;GO:0006147//guanine catabolic process;GO:0006281//DNA repair;GO:0006310//DNA recombination;GO:0006457//protein folding;GO:0006508//proteolysis;GO:0006869//lipid transport;GO:0006996//organelle organization;GO:0007005//mitochondrion organization;GO:0008150//biological_process;GO:0009987//cellular process;GO:0010498//proteasomal protein catab…	--
Epidermis_cell	ncbi_112170436	At4g13040	0.319	0.171	0.84333	0.648188	0.379684	3.16261e-123	1.17586e-118	At4g13040	ethylene-responsive transcription factor-like protein At4g13040, transcript variant X1	-	-	-	-	GO:0005575//cellular_component;GO:0005622//intracellular;GO:0005623//cell;GO:0005634//nucleus;GO:0043226//organelle;GO:0043227//membrane-bounded organelle;GO:0043229//intracellular organelle;GO:0043231//intracellular membrane-bounded organelle;GO:0044424//intracellular part;GO:0044464//cell part	GO:0003674//molecular_function;GO:0003676//nucleic acid binding;GO:0003677//DNA binding;GO:0003700//transcription factor activity, sequence-specific DNA binding;GO:0005488//binding;GO:0097159//organic cyclic compound binding;GO:1901363//heterocyclic compound binding	GO:0000160//phosphorelay signal transduction system;GO:0006139//nucleobase-containing compound metabolic process;GO:0006351//transcription, DNA-templated;GO:0006355//regulation of transcription, DNA-templated;GO:0006725//cellular aromatic compound metabolic process;GO:0006807//nitrogen compound metabolic process;GO:0007154//cell communication;GO:0007165//signal transduction;GO:0007275//multicellu…	AP2-EREBP
Epidermis_cell	ncbi_112166483	CYP716A15	0.63	0.446	3.88044	2.90724	0.41657	6.5542e-123	2.43685e-118	CYP716A15	beta-amyrin 28-monooxygenase	-	-	-	-	-	GO:0005506//iron ion binding;GO:0016705//oxidoreductase activity, acting on paired donors, with incorporation or reduction of molecular oxygen;GO:0020037//heme binding	GO:0055114//oxidation-reduction process	--
Epidermis_cell	ncbi_112187921	DGAT1	0.446	0.275	2.18627	1.55422	0.492277	6.88585e-123	2.56016e-118	DGAT1	diacylglycerol O-acyltransferase 1	Metabolism;Metabolism	Global and overview maps;Lipid metabolism	ko01100//Metabolic pathways;ko00561//Glycerolipid metabolism	K11155;K11155	GO:0005575//cellular_component;GO:0005622//intracellular;GO:0005623//cell;GO:0005737//cytoplasm;GO:0005783//endoplasmic reticulum;GO:0005789//endoplasmic reticulum membrane;GO:0005811//lipid particle;GO:0005886//plasma membrane;GO:0009507//chloroplast;GO:0009526//plastid envelope;GO:0009536//plastid;GO:0009941//chloroplast envelope;GO:0012505//endomembrane system;GO:0012506//vesicle membrane;GO:0…	GO:0003674//molecular_function;GO:0003824//catalytic activity;GO:0003846//2-acylglycerol O-acyltransferase activity;GO:0004144//diacylglycerol O-acyltransferase activity;GO:0005488//binding;GO:0005504//fatty acid binding;GO:0008289//lipid binding;GO:0008374//O-acyltransferase activity;GO:0016411//acylglycerol O-acyltransferase activity;GO:0016740//transferase activity;GO:0016746//transferase acti…	GO:0000003//reproduction;GO:0001101//response to acid chemical;GO:0001523//retinoid metabolic process;GO:0001775//cell activation;GO:0002252//immune effector process;GO:0002263//cell activation involved in immune response;GO:0002274//myeloid leukocyte activation;GO:0002275//myeloid cell activation involved in immune response;GO:0002283//neutrophil activation involved in immune response;GO:0002366…	--
Epidermis_cell	ncbi_112197925	Fra	0.987	0.983	38.423	29.8515	0.364168	1.2565e-122	4.67167e-118	Fra	major strawberry allergen Fra a 1.07	-	-	-	-	-	-	GO:0006952//defense response	--
Epidermis_cell	ncbi_112199953	CER3	0.52	0.338	2.34945	1.8108	0.375694	1.6722e-122	6.21723e-118	CER3	very-long-chain aldehyde decarbonylase CER3	-	-	-	-	GO:0005575//cellular_component;GO:0005622//intracellular;GO:0005623//cell;GO:0005737//cytoplasm;GO:0005783//endoplasmic reticulum;GO:0005789//endoplasmic reticulum membrane;GO:0005886//plasma membrane;GO:0012505//endomembrane system;GO:0016020//membrane;GO:0016021//integral component of membrane;GO:0031224//intrinsic component of membrane;GO:0031984//organelle subcompartment;GO:0042175//nuclear o…	GO:0003674//molecular_function;GO:0003824//catalytic activity;GO:0004316//3-oxoacyl-[acyl-carrier-protein] reductase (NADPH) activity;GO:0005488//binding;GO:0005506//iron ion binding;GO:0016491//oxidoreductase activity;GO:0043167//ion binding;GO:0043169//cation binding;GO:0046872//metal ion binding;GO:0046914//transition metal ion binding;GO:0051287//NAD binding	GO:0000003//reproduction;GO:0003006//developmental process involved in reproduction;GO:0006629//lipid metabolic process;GO:0006633//fatty acid biosynthetic process;GO:0006723//cuticle hydrocarbon biosynthetic process;GO:0007275//multicellular organism development;GO:0007276//gamete generation;GO:0008150//biological_process;GO:0008152//metabolic process;GO:0008610//lipid biosynthetic process;GO:00…	--
Epidermis_cell	ncbi_112176091	At1g65240	0.561	0.391	3.99073	2.77297	0.525221	2.36127e-122	8.77919e-118	At1g65240	aspartic proteinase 36	-	-	-	-	-	-	-	--
Epidermis_cell	ncbi_112179665	ERDJ3B	0.533	0.358	2.54878	1.92426	0.405504	3.28444e-122	1.22116e-117	ERDJ3B	dnaJ protein ERDJ3B	Genetic Information Processing	Folding, sorting and degradation	ko04141//Protein processing in endoplasmic reticulum	K09517	GO:0005575//cellular_component;GO:0005576//extracellular region;GO:0005615//extracellular space;GO:0005622//intracellular;GO:0005623//cell;GO:0005634//nucleus;GO:0005737//cytoplasm;GO:0005783//endoplasmic reticulum;GO:0005788//endoplasmic reticulum lumen;GO:0005886//plasma membrane;GO:0012505//endomembrane system;GO:0016020//membrane;GO:0031594//neuromuscular junction;GO:0031974//membrane-enclose…	GO:0003674//molecular_function;GO:0005102//receptor binding;GO:0005178//integrin binding;GO:0005488//binding;GO:0005515//protein binding;GO:0044877//macromolecular complex binding;GO:0050839//cell adhesion molecule binding;GO:0051082//unfolded protein binding	GO:0002682//regulation of immune system process;GO:0002684//positive regulation of immune system process;GO:0006139//nucleobase-containing compound metabolic process;GO:0006457//protein folding;GO:0006725//cellular aromatic compound metabolic process;GO:0006807//nitrogen compound metabolic process;GO:0006950//response to stress;GO:0006986//response to unfolded protein;GO:0007154//cell communicati…	--
Epidermis_cell	ncbi_112197616	CAMTA5	0.397	0.235	1.60432	1.142	0.490395	5.1236e-122	1.90495e-117	CAMTA5	calmodulin-binding transcription activator 5	-	-	-	-	GO:0005575//cellular_component;GO:0005622//intracellular;GO:0005623//cell;GO:0005634//nucleus;GO:0043226//organelle;GO:0043227//membrane-bounded organelle;GO:0043229//intracellular organelle;GO:0043231//intracellular membrane-bounded organelle;GO:0044424//intracellular part;GO:0044464//cell part	GO:0000981//RNA polymerase II transcription factor activity, sequence-specific DNA binding;GO:0000982//transcription factor activity, RNA polymerase II core promoter proximal region sequence-specific binding;GO:0001077//transcriptional activator activity, RNA polymerase II core promoter proximal region sequence-specific binding;GO:0001228//transcriptional activator activity, RNA polymerase II tra…	GO:0006139//nucleobase-containing compound metabolic process;GO:0006351//transcription, DNA-templated;GO:0006355//regulation of transcription, DNA-templated;GO:0006357//regulation of transcription from RNA polymerase II promoter;GO:0006366//transcription from RNA polymerase II promoter;GO:0006725//cellular aromatic compound metabolic process;GO:0006807//nitrogen compound metabolic process;GO:0006…	TIG
Epidermis_cell	ncbi_112187625	ncbi_112187625	0.328	0.179	1.15236	0.845007	0.447559	2.14041e-121	7.95804e-117	--	uncharacterized LOC112187625, transcript variant X1	-	-	-	-	-	-	-	--
Epidermis_cell	ncbi_112179697	PME20	0.683	0.516	5.99646	4.15914	0.527825	7.73554e-121	2.87608e-116	PME20	probable pectinesterase/pectinesterase inhibitor 41	Metabolism;Metabolism	Global and overview maps;Carbohydrate metabolism	ko01100//Metabolic pathways;ko00040//Pentose and glucuronate interconversions	K01051;K01051	-	GO:0004857//enzyme inhibitor activity;GO:0030599//pectinesterase activity	GO:0042545//cell wall modification	--
Epidermis_cell	ncbi_112172593	SQE1	0.756	0.596	6.27566	4.78997	0.389752	1.92351e-120	7.15161e-116	SQE1	squalene monooxygenase SE1	Metabolism;Metabolism;Metabolism;Metabolism	Global and overview maps;Global and overview maps;Metabolism of terpenoids and polyketides;Lipid metabolism	ko01100//Metabolic pathways;ko01110//Biosynthesis of secondary metabolites;ko00909//Sesquiterpenoid and triterpenoid biosynthesis;ko00100//Steroid biosynthesis	K00511;K00511;K00511;K00511	GO:0005737//cytoplasm;GO:0009331//glycerol-3-phosphate dehydrogenase complex;GO:0009342//glutamate synthase complex (NADPH);GO:0016021//integral component of membrane	GO:0000104//succinate dehydrogenase activity;GO:0003824//catalytic activity;GO:0004148//dihydrolipoyl dehydrogenase activity;GO:0004355//glutamate synthase (NADPH) activity;GO:0004368//glycerol-3-phosphate dehydrogenase activity;GO:0004506//squalene monooxygenase activity;GO:0004729//oxygen-dependent protoporphyrinogen oxidase activity;GO:0004764//shikimate 3-dehydrogenase (NADP+) activity;GO:000…	GO:0006071//glycerol metabolic process;GO:0006096//glycolytic process;GO:0006099//tricarboxylic acid cycle;GO:0006400//tRNA modification;GO:0006537//glutamate biosynthetic process;GO:0006631//fatty acid metabolic process;GO:0006744//ubiquinone biosynthetic process;GO:0006779//porphyrin-containing compound biosynthetic process;GO:0006805//xenobiotic metabolic process;GO:0006813//potassium ion tran…	--
Epidermis_cell	ncbi_112189209	IQM4	0.327	0.181	1.20398	0.832478	0.532326	2.56309e-120	9.52958e-116	IQM4	IQ domain-containing protein IQM1	-	-	-	-	-	GO:0005515//protein binding	-	--
Epidermis_cell	ncbi_112196952	ALA3	0.259	0.128	0.765273	0.537034	0.510962	8.55344e-120	3.18017e-115	ALA3	phospholipid-transporting ATPase 3	-	-	-	-	GO:0000139//Golgi membrane;GO:0005575//cellular_component;GO:0005622//intracellular;GO:0005623//cell;GO:0005737//cytoplasm;GO:0005768//endosome;GO:0005783//endoplasmic reticulum;GO:0005789//endoplasmic reticulum membrane;GO:0005794//Golgi apparatus;GO:0005802//trans-Golgi network;GO:0005886//plasma membrane;GO:0012505//endomembrane system;GO:0016020//membrane;GO:0016021//integral component of mem…	GO:0000166//nucleotide binding;GO:0000287//magnesium ion binding;GO:0003674//molecular_function;GO:0003824//catalytic activity;GO:0004008//copper-exporting ATPase activity;GO:0004012//phospholipid-translocating ATPase activity;GO:0004647//phosphoserine phosphatase activity;GO:0005215//transporter activity;GO:0005319//lipid transporter activity;GO:0005375//copper ion transmembrane transporter acti…	GO:0006545//glycine biosynthetic process;GO:0006564//L-serine biosynthetic process;GO:0006810//transport;GO:0006811//ion transport;GO:0006813//potassium ion transport;GO:0006816//calcium ion transport;GO:0006820//anion transport;GO:0006825//copper ion transport;GO:0006869//lipid transport;GO:0006900//membrane budding;GO:0006996//organelle organization;GO:0007275//multicellular organism developmen…	--
Epidermis_cell	ncbi_112187896	UGT85A24	0.338	0.188	1.23774	0.943725	0.39127	9.13265e-120	3.39552e-115	UGT85A24	7-deoxyloganetin glucosyltransferase	-	-	-	-	-	GO:0008194//UDP-glycosyltransferase activity	-	--
Epidermis_cell	ncbi_112196644	AIM2	0.66	0.483	4.36136	3.33957	0.385116	1.38055e-119	5.13289e-115	AIM2	endo-1,3%3B1,4-beta-D-glucanase	-	-	-	-	-	GO:0016787//hydrolase activity	-	--
Epidermis_cell	ncbi_112170131	TAR4	0.259	0.128	1.06669	0.736138	0.535087	3.02214e-119	1.12363e-114	TAR4	tryptophan aminotransferase-related protein 4	-	-	-	-	GO:0005575//cellular_component;GO:0005737//cytoplasm;GO:0016020//membrane;GO:0016021//integral component of membrane;GO:0031224//intrinsic component of membrane;GO:0044425//membrane part	GO:0003674//molecular_function;GO:0003824//catalytic activity;GO:0004400//histidinol-phosphate transaminase activity;GO:0008483//transaminase activity;GO:0016740//transferase activity;GO:0016769//transferase activity, transferring nitrogenous groups;GO:0016829//lyase activity;GO:0016846//carbon-sulfur lyase activity;GO:0030170//pyridoxal phosphate binding;GO:0048472//threonine-phosphate decarboxy…	GO:0000105//histidine biosynthetic process;GO:0009058//biosynthetic process;GO:0009236//cobalamin biosynthetic process;GO:0042398//cellular modified amino acid biosynthetic process	--
Epidermis_cell	ncbi_112202829	At4g27290	0.257	0.126	0.768508	0.572983	0.423567	3.40551e-119	1.26617e-114	At4g27290	G-type lectin S-receptor-like serine/threonine-protein kinase At4g27290	-	-	-	-	-	GO:0004672//protein kinase activity;GO:0004674//protein serine/threonine kinase activity;GO:0005524//ATP binding	GO:0006468//protein phosphorylation;GO:0048544//recognition of pollen	--
Epidermis_cell	ncbi_112196475	ncbi_112196475	0.69	0.51	5.02453	3.67544	0.451072	8.21632e-119	3.05483e-114	--	uncharacterized LOC112196475, transcript variant X1	-	-	-	-	-	GO:0030247//polysaccharide binding	-	--
Epidermis_cell	ncbi_112172228	DA1	0.355	0.201	1.20668	0.927365	0.379834	2.00327e-118	7.44816e-114	DA1	protein DA1, transcript variant X2	-	-	-	-	-	GO:0003674//molecular_function;GO:0003824//catalytic activity;GO:0005488//binding;GO:0005515//protein binding;GO:0008233//peptidase activity;GO:0016787//hydrolase activity;GO:0032182//ubiquitin-like protein binding;GO:0043130//ubiquitin binding;GO:0043167//ion binding;GO:0043169//cation binding;GO:0046872//metal ion binding	GO:0000003//reproduction;GO:0003006//developmental process involved in reproduction;GO:0006508//proteolysis;GO:0006807//nitrogen compound metabolic process;GO:0007275//multicellular organism development;GO:0008150//biological_process;GO:0008152//metabolic process;GO:0008285//negative regulation of cell proliferation;GO:0009653//anatomical structure morphogenesis;GO:0009791//post-embryonic develop…	LIM
Epidermis_cell	ncbi_112202887	ncbi_112202887	0.308	0.168	1.13941	0.806213	0.499057	3.80694e-118	1.41542e-113	--	protein GRAVITROPIC IN THE LIGHT 1, transcript variant X2	-	-	-	-	-	-	-	--
Epidermis_cell	ncbi_112192117	LRK10	0.462	0.296	1.96303	1.37984	0.508584	7.82515e-118	2.90939e-113	LRK10	rust resistance kinase Lr10	-	-	-	-	-	GO:0004672//protein kinase activity;GO:0005524//ATP binding;GO:0030247//polysaccharide binding	GO:0006468//protein phosphorylation	--
Epidermis_cell	ncbi_112178963	DDB_G0268948	0.311	0.17	1.35462	0.928721	0.544568	9.1689e-118	3.409e-113	DDB_G0268948	putative methyltransferase DDB_G0268948, transcript variant X1	-	-	-	-	-	GO:0008168//methyltransferase activity;GO:0008170//N-methyltransferase activity;GO:0008171//O-methyltransferase activity;GO:0008689//3-demethylubiquinone-9 3-O-methyltransferase activity	GO:0006744//ubiquinone biosynthetic process;GO:0008299//isoprenoid biosynthetic process;GO:0009102//biotin biosynthetic process;GO:0044272//sulfur compound biosynthetic process	--
Epidermis_cell	ncbi_112187748	MLO10	0.404	0.242	1.36437	1.03085	0.404401	2.19154e-117	8.14815e-113	MLO10	MLO-like protein 10	-	-	-	-	GO:0005575//cellular_component;GO:0005623//cell;GO:0005886//plasma membrane;GO:0016020//membrane;GO:0016021//integral component of membrane;GO:0031224//intrinsic component of membrane;GO:0044425//membrane part;GO:0044464//cell part;GO:0071944//cell periphery	GO:0003674//molecular_function;GO:0005488//binding;GO:0005515//protein binding;GO:0005516//calmodulin binding	GO:0006950//response to stress;GO:0006952//defense response;GO:0008150//biological_process;GO:0009607//response to biotic stimulus;GO:0050896//response to stimulus	--
Epidermis_cell	ncbi_112176686	At1g74360	0.299	0.16	1.01064	0.721818	0.48557	2.99394e-117	1.11315e-112	At1g74360	probable LRR receptor-like serine/threonine-protein kinase At1g74360	-	-	-	-	-	GO:0004672//protein kinase activity;GO:0005515//protein binding;GO:0005524//ATP binding;GO:0016709//oxidoreductase activity, acting on paired donors, with incorporation or reduction of molecular oxygen, NAD(P)H as one donor, and incorporation of one atom of oxygen	GO:0006468//protein phosphorylation;GO:0006744//ubiquinone biosynthetic process	--
Epidermis_cell	ncbi_112182122	KCS1	0.263	0.133	0.688252	0.504599	0.4478	7.26933e-117	2.70274e-112	KCS1	3-ketoacyl-CoA synthase 1	Metabolism;Metabolism;Organismal Systems;Metabolism	Global and overview maps;Global and overview maps;Environmental adaptation;Lipid metabolism	ko01100//Metabolic pathways;ko01110//Biosynthesis of secondary metabolites;ko04626//Plant-pathogen interaction;ko00062//Fatty acid elongation	K15397;K15397;K15397;K15397	GO:0005575//cellular_component;GO:0005622//intracellular;GO:0005623//cell;GO:0005737//cytoplasm;GO:0005783//endoplasmic reticulum;GO:0005789//endoplasmic reticulum membrane;GO:0005829//cytosol;GO:0005840//ribosome;GO:0012505//endomembrane system;GO:0016020//membrane;GO:0016021//integral component of membrane;GO:0022626//cytosolic ribosome;GO:0031224//intrinsic component of membrane;GO:0031984//or…	GO:0003674//molecular_function;GO:0003824//catalytic activity;GO:0003985//acetyl-CoA C-acetyltransferase activity;GO:0004312//fatty acid synthase activity;GO:0004315//3-oxoacyl-[acyl-carrier-protein] synthase activity;GO:0009922//fatty acid elongase activity;GO:0016740//transferase activity;GO:0016746//transferase activity, transferring acyl groups;GO:0016747//transferase activity, transferring a…	GO:0006082//organic acid metabolic process;GO:0006629//lipid metabolic process;GO:0006631//fatty acid metabolic process;GO:0006633//fatty acid biosynthetic process;GO:0006950//response to stress;GO:0008150//biological_process;GO:0008152//metabolic process;GO:0008610//lipid biosynthetic process;GO:0009058//biosynthetic process;GO:0009266//response to temperature stimulus;GO:0009314//response to ra…	--
Epidermis_cell	ncbi_112193516	SFC1	0.369	0.216	1.11758	0.834772	0.420925	8.07012e-117	3.00047e-112	SFC1	mitochondrial succinate-fumarate transporter 1	-	-	-	-	GO:0005575//cellular_component;GO:0005622//intracellular;GO:0005623//cell;GO:0005737//cytoplasm;GO:0005739//mitochondrion;GO:0005740//mitochondrial envelope;GO:0005743//mitochondrial inner membrane;GO:0016020//membrane;GO:0016021//integral component of membrane;GO:0019866//organelle inner membrane;GO:0031090//organelle membrane;GO:0031224//intrinsic component of membrane;GO:0031966//mitochondrial…	GO:0003674//molecular_function;GO:0005215//transporter activity;GO:0005310//dicarboxylic acid transmembrane transporter activity;GO:0005342//organic acid transmembrane transporter activity;GO:0005469//succinate:fumarate antiporter activity;GO:0008509//anion transmembrane transporter activity;GO:0008514//organic anion transmembrane transporter activity;GO:0015075//ion transmembrane transporter act…	GO:0006810//transport;GO:0006811//ion transport;GO:0006820//anion transport;GO:0006835//dicarboxylic acid transport;GO:0006839//mitochondrial transport;GO:0006855//drug transmembrane transport;GO:0008150//biological_process;GO:0015711//organic anion transport;GO:0015740//C4-dicarboxylate transport;GO:0015741//fumarate transport;GO:0015744//succinate transport;GO:0015849//organic acid transport;GO…	--
Epidermis_cell	ncbi_112197188	MES13	0.697	0.517	4.64065	3.53967	0.390712	1.20143e-116	4.46693e-112	MES13	putative methylesterase 11, chloroplastic, transcript variant X1	-	-	-	-	-	GO:0003674//molecular_function;GO:0003824//catalytic activity;GO:0008374//O-acyltransferase activity;GO:0016787//hydrolase activity;GO:0070205//2-succinyl-6-hydroxy-2,4-cyclohexadiene-1-carboxylate synthase activity	GO:0006629//lipid metabolic process;GO:0009102//biotin biosynthetic process;GO:0009234//menaquinone biosynthetic process;GO:0015979//photosynthesis	--
Epidermis_cell	ncbi_112185089	Copb2	0.475	0.31	3.01462	2.08738	0.530286	2.53995e-116	9.44355e-112	Copb2	coatomer subunit beta'-1	-	-	-	-	GO:0000139//Golgi membrane;GO:0005575//cellular_component;GO:0005622//intracellular;GO:0005623//cell;GO:0005737//cytoplasm;GO:0005794//Golgi apparatus;GO:0005798//Golgi-associated vesicle;GO:0012505//endomembrane system;GO:0012506//vesicle membrane;GO:0016020//membrane;GO:0030117//membrane coat;GO:0030120//vesicle coat;GO:0030126//COPI vesicle coat;GO:0030135//coated vesicle;GO:0030137//COPI-coat…	GO:0003674//molecular_function;GO:0005198//structural molecule activity;GO:0005515//protein binding	GO:0006810//transport;GO:0006886//intracellular protein transport;GO:0006888//ER to Golgi vesicle-mediated transport;GO:0006890//retrograde vesicle-mediated transport, Golgi to ER;GO:0006891//intra-Golgi vesicle-mediated transport;GO:0008104//protein localization;GO:0008150//biological_process;GO:0015031//protein transport;GO:0015833//peptide transport;GO:0016192//vesicle-mediated transport;GO:00…	--
Epidermis_cell	ncbi_112202354	At3g56050	0.442	0.276	1.75331	1.2758	0.458678	2.65778e-116	9.88162e-112	At3g56050	probable inactive receptor-like protein kinase At3g56050, transcript variant X2	-	-	-	-	-	GO:0004672//protein kinase activity;GO:0005515//protein binding;GO:0005524//ATP binding	GO:0006468//protein phosphorylation	--
Epidermis_cell	ncbi_112186254	At2g42690	0.442	0.274	1.68354	1.29742	0.375848	8.40327e-116	3.12434e-111	At2g42690	phospholipase A1-IIdelta	-	-	-	-	-	-	GO:0006629//lipid metabolic process	--
Epidermis_cell	ncbi_112172909	ncbi_112172909	0.532	0.367	2.78845	2.07252	0.428076	1.27664e-115	4.74655e-111	--	uncharacterized LOC112172909	-	-	-	-	-	GO:0005515//protein binding;GO:0031072//heat shock protein binding;GO:0051082//unfolded protein binding	GO:0006457//protein folding;GO:0009408//response to heat	--
Epidermis_cell	ncbi_112194845	HAT14	0.336	0.19	1.39213	1.01409	0.457103	2.09707e-115	7.79692e-111	HAT14	homeobox-leucine zipper protein HOX11	-	-	-	-	GO:0005575//cellular_component;GO:0005622//intracellular;GO:0005623//cell;GO:0005634//nucleus;GO:0043226//organelle;GO:0043227//membrane-bounded organelle;GO:0043229//intracellular organelle;GO:0043231//intracellular membrane-bounded organelle;GO:0044424//intracellular part;GO:0044464//cell part	GO:0003674//molecular_function;GO:0003676//nucleic acid binding;GO:0003677//DNA binding;GO:0003700//transcription factor activity, sequence-specific DNA binding;GO:0005488//binding;GO:0043565//sequence-specific DNA binding;GO:0097159//organic cyclic compound binding;GO:1901363//heterocyclic compound binding	GO:0006139//nucleobase-containing compound metabolic process;GO:0006260//DNA replication;GO:0006351//transcription, DNA-templated;GO:0006355//regulation of transcription, DNA-templated;GO:0006725//cellular aromatic compound metabolic process;GO:0006807//nitrogen compound metabolic process;GO:0006914//autophagy;GO:0008150//biological_process;GO:0008152//metabolic process;GO:0009058//biosynthetic p…	--
Epidermis_cell	ncbi_112169782	ncbi_112169782	0.776	0.628	8.18981	6.0618	0.434083	4.28612e-115	1.59358e-110	--	uncharacterized LOC112169782	-	-	-	-	-	-	-	--
Epidermis_cell	ncbi_112189652	ncbi_112189652	0.403	0.241	2.1777	1.62602	0.421462	4.42373e-115	1.64474e-110	--	umecyanin	-	-	-	-	-	GO:0009055//electron carrier activity	-	--
Epidermis_cell	ncbi_112166220	ABCC2	0.513	0.342	2.87736	2.03168	0.502073	7.26476e-115	2.70104e-110	ABCC2	ABC transporter C family member 2	-	-	-	-	GO:0000325//plant-type vacuole;GO:0005575//cellular_component;GO:0005622//intracellular;GO:0005623//cell;GO:0005737//cytoplasm;GO:0005773//vacuole;GO:0005774//vacuolar membrane;GO:0005887//integral component of plasma membrane;GO:0009380//excinuclease repair complex;GO:0009898//cytoplasmic side of plasma membrane;GO:0016020//membrane;GO:0016021//integral component of membrane;GO:0031090//organell…	GO:0000166//nucleotide binding;GO:0003674//molecular_function;GO:0003677//DNA binding;GO:0003824//catalytic activity;GO:0003924//GTPase activity;GO:0004527//exonuclease activity;GO:0005215//transporter activity;GO:0005260//channel-conductance-controlling ATPase activity;GO:0005319//lipid transporter activity;GO:0005488//binding;GO:0005515//protein binding;GO:0005516//calmodulin binding;GO:0005524…	GO:0000910//cytokinesis;GO:0001887//selenium compound metabolic process;GO:0006260//DNA replication;GO:0006289//nucleotide-excision repair;GO:0006310//DNA recombination;GO:0006400//tRNA modification;GO:0006810//transport;GO:0006817//phosphate ion transport;GO:0006824//cobalt ion transport;GO:0006855//drug transmembrane transport;GO:0006869//lipid transport;GO:0007601//visual perception;GO:0008150…	--
Epidermis_cell	ncbi_112195950	VIT_07s0104g01350	0.595	0.444	4.87568	3.1471	0.631578	9.74777e-115	3.62422e-110	VIT_07s0104g01350	CASP-like protein 1E1	-	-	-	-	GO:0005575//cellular_component;GO:0005623//cell;GO:0005886//plasma membrane;GO:0016020//membrane;GO:0016021//integral component of membrane;GO:0031224//intrinsic component of membrane;GO:0044425//membrane part;GO:0044464//cell part;GO:0071944//cell periphery	GO:0000155//phosphorelay sensor kinase activity;GO:0003674//molecular_function;GO:0004721//phosphoprotein phosphatase activity;GO:0005488//binding;GO:0048037//cofactor binding;GO:0051536//iron-sulfur cluster binding;GO:0051540//metal cluster binding	GO:0000160//phosphorelay signal transduction system	--
Epidermis_cell	ncbi_112193454	RBL1	0.592	0.41	3.05068	2.34933	0.376881	1.29244e-114	4.80528e-110	RBL1	RHOMBOID-like protein 1	-	-	-	-	GO:0000139//Golgi membrane;GO:0005575//cellular_component;GO:0005622//intracellular;GO:0005623//cell;GO:0005737//cytoplasm;GO:0005783//endoplasmic reticulum;GO:0005789//endoplasmic reticulum membrane;GO:0005794//Golgi apparatus;GO:0005886//plasma membrane;GO:0005887//integral component of plasma membrane;GO:0005911//cell-cell junction;GO:0009506//plasmodesma;GO:0012505//endomembrane system;GO:001…	GO:0003674//molecular_function;GO:0003824//catalytic activity;GO:0004175//endopeptidase activity;GO:0004252//serine-type endopeptidase activity;GO:0005488//binding;GO:0005515//protein binding;GO:0008233//peptidase activity;GO:0008236//serine-type peptidase activity;GO:0016787//hydrolase activity;GO:0017171//serine hydrolase activity;GO:0019838//growth factor binding;GO:0070011//peptidase activity…	GO:0002791//regulation of peptide secretion;GO:0002792//negative regulation of peptide secretion;GO:0006464//cellular protein modification process;GO:0006508//proteolysis;GO:0006807//nitrogen compound metabolic process;GO:0006810//transport;GO:0006928//movement of cell or subcellular component;GO:0008104//protein localization;GO:0008150//biological_process;GO:0008152//metabolic process;GO:0008283…	--
Epidermis_cell	ncbi_112170111	CAD	0.34	0.194	1.28206	0.953389	0.427329	2.0351e-114	7.56649e-110	CAD	probable mannitol dehydrogenase	-	-	-	-	GO:0009320//phosphoribosylaminoimidazole carboxylase complex;GO:0016021//integral component of membrane	GO:0004024//alcohol dehydrogenase activity, zinc-dependent;GO:0004617//phosphoglycerate dehydrogenase activity;GO:0004638//phosphoribosylaminoimidazole carboxylase activity;GO:0008270//zinc ion binding;GO:0008743//L-threonine 3-dehydrogenase activity;GO:0016491//oxidoreductase activity;GO:0016655//oxidoreductase activity, acting on NAD(P)H, quinone or similar compound as acceptor;GO:0016887//ATPa…	GO:0006113//fermentation;GO:0006564//L-serine biosynthetic process;GO:0006567//threonine catabolic process;GO:0006631//fatty acid metabolic process;GO:0007165//signal transduction;GO:0008152//metabolic process;GO:0009152//purine ribonucleotide biosynthetic process;GO:0009404//toxin metabolic process;GO:0010127//mycothiol-dependent detoxification;GO:0019439//aromatic compound catabolic process;GO:…	--
Epidermis_cell	ncbi_112199939	CRK10	0.519	0.343	2.35728	1.78928	0.397745	9.76717e-114	3.63143e-109	CRK10	cysteine-rich receptor-like protein kinase 10	-	-	-	-	GO:0005575//cellular_component;GO:0005623//cell;GO:0005886//plasma membrane;GO:0016020//membrane;GO:0016021//integral component of membrane;GO:0031224//intrinsic component of membrane;GO:0044425//membrane part;GO:0044464//cell part;GO:0071944//cell periphery	GO:0000166//nucleotide binding;GO:0003674//molecular_function;GO:0003824//catalytic activity;GO:0004672//protein kinase activity;GO:0004674//protein serine/threonine kinase activity;GO:0005488//binding;GO:0005524//ATP binding;GO:0008144//drug binding;GO:0016301//kinase activity;GO:0016740//transferase activity;GO:0016772//transferase activity, transferring phosphorus-containing groups;GO:0016773/…	GO:0006464//cellular protein modification process;GO:0006468//protein phosphorylation;GO:0006793//phosphorus metabolic process;GO:0006796//phosphate-containing compound metabolic process;GO:0006807//nitrogen compound metabolic process;GO:0006950//response to stress;GO:0006952//defense response;GO:0008150//biological_process;GO:0008152//metabolic process;GO:0009605//response to external stimulus;G…	--
Epidermis_cell	ncbi_112178563	DTX27	0.258	0.13	0.792451	0.611619	0.373688	1.24584e-113	4.63205e-109	DTX27	protein DETOXIFICATION 27	-	-	-	-	GO:0016020//membrane	GO:0015238//drug transmembrane transporter activity;GO:0015297//antiporter activity;GO:0042910//xenobiotic transporter activity	GO:0006855//drug transmembrane transport;GO:0042493//response to drug;GO:0055085//transmembrane transport	--
Epidermis_cell	ncbi_112178982	PLT4	0.346	0.197	1.05587	0.822561	0.360239	1.86899e-113	6.94891e-109	PLT4	probable polyol transporter 4	-	-	-	-	GO:0005575//cellular_component;GO:0005887//integral component of plasma membrane;GO:0009288//bacterial-type flagellum;GO:0015627//type II protein secretion system complex;GO:0016020//membrane;GO:0016021//integral component of membrane;GO:0031224//intrinsic component of membrane;GO:0044425//membrane part	GO:0003674//molecular_function;GO:0005215//transporter activity;GO:0005351//sugar:proton symporter activity;GO:0005355//glucose transmembrane transporter activity;GO:0005402//cation:sugar symporter activity;GO:0008028//monocarboxylic acid transmembrane transporter activity;GO:0008324//cation transmembrane transporter activity;GO:0015075//ion transmembrane transporter activity;GO:0015077//monovale…	GO:0001539//cilium or flagellum-dependent cell motility;GO:0006810//transport;GO:0006811//ion transport;GO:0006812//cation transport;GO:0006817//phosphate ion transport;GO:0006855//drug transmembrane transport;GO:0008150//biological_process;GO:0008643//carbohydrate transport;GO:0008645//hexose transport;GO:0015628//protein secretion by the type II secretion system;GO:0015672//monovalent inorganic…	--
Epidermis_cell	ncbi_112179582	CDKG-1	0.323	0.18	0.979351	0.702938	0.47843	7.00993e-113	2.60629e-108	CDKG-1	cyclin-dependent kinase G-2	-	-	-	-	GO:0005575//cellular_component;GO:0005622//intracellular;GO:0005623//cell;GO:0005634//nucleus;GO:0005654//nucleoplasm;GO:0005681//spliceosomal complex;GO:0016604//nuclear body;GO:0016607//nuclear speck;GO:0031974//membrane-enclosed lumen;GO:0031981//nuclear lumen;GO:0032991//macromolecular complex;GO:0043226//organelle;GO:0043227//membrane-bounded organelle;GO:0043229//intracellular organelle;GO:…	GO:0000166//nucleotide binding;GO:0003674//molecular_function;GO:0003824//catalytic activity;GO:0004672//protein kinase activity;GO:0004674//protein serine/threonine kinase activity;GO:0004693//cyclin-dependent protein serine/threonine kinase activity;GO:0005488//binding;GO:0005524//ATP binding;GO:0008144//drug binding;GO:0008353//RNA polymerase II carboxy-terminal domain kinase activity;GO:00163…	GO:0000003//reproduction;GO:0000375//RNA splicing, via transesterification reactions;GO:0000377//RNA splicing, via transesterification reactions with bulged adenosine as nucleophile;GO:0000398//mRNA splicing, via spliceosome;GO:0006109//regulation of carbohydrate metabolic process;GO:0006139//nucleobase-containing compound metabolic process;GO:0006396//RNA processing;GO:0006397//mRNA processing;G…	--
Epidermis_cell	ncbi_112172050	HSP90	0.715	0.555	6.57262	4.41619	0.573665	4.51049e-112	1.677e-107	HSP90	endoplasmin homolog	Organismal Systems;Genetic Information Processing	Environmental adaptation;Folding, sorting and degradation	ko04626//Plant-pathogen interaction;ko04141//Protein processing in endoplasmic reticulum	K09487;K09487	GO:0005575//cellular_component;GO:0005576//extracellular region;GO:0005622//intracellular;GO:0005623//cell;GO:0005634//nucleus;GO:0005737//cytoplasm;GO:0005739//mitochondrion;GO:0005773//vacuole;GO:0005774//vacuolar membrane;GO:0005783//endoplasmic reticulum;GO:0005788//endoplasmic reticulum lumen;GO:0005886//plasma membrane;GO:0005911//cell-cell junction;GO:0009330//DNA topoisomerase complex (AT…	GO:0000166//nucleotide binding;GO:0003674//molecular_function;GO:0003824//catalytic activity;GO:0003918//DNA topoisomerase type II (ATP-hydrolyzing) activity;GO:0005488//binding;GO:0005515//protein binding;GO:0005524//ATP binding;GO:0008144//drug binding;GO:0016462//pyrophosphatase activity;GO:0016787//hydrolase activity;GO:0016817//hydrolase activity, acting on acid anhydrides;GO:0016818//hydrol…	GO:0001101//response to acid chemical;GO:0002790//peptide secretion;GO:0006265//DNA topological change;GO:0006457//protein folding;GO:0006508//proteolysis;GO:0006511//ubiquitin-dependent protein catabolic process;GO:0006807//nitrogen compound metabolic process;GO:0006810//transport;GO:0006950//response to stress;GO:0006970//response to osmotic stress;GO:0008104//protein localization;GO:0008150//b…	--
Epidermis_cell	ncbi_112186492	GLIP1	0.29	0.158	1.0598	0.665315	0.671677	5.80068e-112	2.15669e-107	GLIP1	GDSL esterase/lipase 1	-	-	-	-	-	GO:0016788//hydrolase activity, acting on ester bonds	-	--
Epidermis_cell	ncbi_112179600	P2A12	0.341	0.196	1.22186	0.910903	0.423712	6.26405e-111	2.32898e-106	P2A12	F-box protein PP2-A12, transcript variant X2	-	-	-	-	-	GO:0003674//molecular_function;GO:0005488//binding;GO:0005515//protein binding;GO:0030246//carbohydrate binding	-	--
Epidermis_cell	ncbi_112187135	LYK3	0.306	0.167	0.848612	0.660709	0.36109	6.37238e-111	2.36925e-106	LYK3	chitin elicitor receptor kinase 1, transcript variant X1	Organismal Systems	Environmental adaptation	ko04626//Plant-pathogen interaction	K13429	GO:0005575//cellular_component;GO:0005623//cell;GO:0005886//plasma membrane;GO:0016020//membrane;GO:0016021//integral component of membrane;GO:0031224//intrinsic component of membrane;GO:0044425//membrane part;GO:0044464//cell part;GO:0071944//cell periphery	GO:0000166//nucleotide binding;GO:0003674//molecular_function;GO:0003824//catalytic activity;GO:0004222//metalloendopeptidase activity;GO:0004672//protein kinase activity;GO:0004674//protein serine/threonine kinase activity;GO:0004675//transmembrane receptor protein serine/threonine kinase activity;GO:0004888//transmembrane signaling receptor activity;GO:0005488//binding;GO:0005515//protein bindi…	GO:0006464//cellular protein modification process;GO:0006468//protein phosphorylation;GO:0006508//proteolysis;GO:0006793//phosphorus metabolic process;GO:0006796//phosphate-containing compound metabolic process;GO:0006807//nitrogen compound metabolic process;GO:0007154//cell communication;GO:0007165//signal transduction;GO:0007166//cell surface receptor signaling pathway;GO:0007167//enzyme linked…	--
Epidermis_cell	ncbi_112164603	WAK2	0.327	0.188	1.15645	0.794299	0.541945	1.79939e-110	6.69013e-106	WAK2	wall-associated receptor kinase 2, transcript variant X1	-	-	-	-	GO:0016021//integral component of membrane	GO:0004672//protein kinase activity;GO:0004674//protein serine/threonine kinase activity;GO:0005509//calcium ion binding;GO:0005524//ATP binding;GO:0030247//polysaccharide binding	GO:0006468//protein phosphorylation	--
Epidermis_cell	ncbi_112166127	ncbi_112166127	0.454	0.287	1.77229	1.36268	0.379166	1.09539e-109	4.07266e-105	--	uncharacterized LOC112166127	-	-	-	-	-	-	-	--
Epidermis_cell	ncbi_112198198	Os04g0338000	0.307	0.171	0.982971	0.743617	0.402588	4.71942e-109	1.75468e-104	Os04g0338000	probable aldo-keto reductase 2	-	-	-	-	-	GO:0047834//D-threo-aldose 1-dehydrogenase activity	-	--
Epidermis_cell	ncbi_112170113	CAD	0.546	0.39	3.42055	2.50646	0.448577	5.27282e-109	1.96043e-104	CAD	probable mannitol dehydrogenase	-	-	-	-	GO:0009320//phosphoribosylaminoimidazole carboxylase complex	GO:0004024//alcohol dehydrogenase activity, zinc-dependent;GO:0004617//phosphoglycerate dehydrogenase activity;GO:0004638//phosphoribosylaminoimidazole carboxylase activity;GO:0008270//zinc ion binding;GO:0008743//L-threonine 3-dehydrogenase activity;GO:0016491//oxidoreductase activity;GO:0016655//oxidoreductase activity, acting on NAD(P)H, quinone or similar compound as acceptor;GO:0016887//ATPa…	GO:0006113//fermentation;GO:0006564//L-serine biosynthetic process;GO:0006567//threonine catabolic process;GO:0006631//fatty acid metabolic process;GO:0008152//metabolic process;GO:0009152//purine ribonucleotide biosynthetic process;GO:0009404//toxin metabolic process;GO:0010127//mycothiol-dependent detoxification;GO:0019439//aromatic compound catabolic process;GO:0030494//bacteriochlorophyll bio…	--
Epidermis_cell	ncbi_112166639	ZAT5	0.275	0.149	1.24413	0.804766	0.6285	3.42465e-108	1.27329e-103	ZAT5	zinc finger protein ZAT12	-	-	-	-	-	-	-	--
Epidermis_cell	ncbi_112170560	ERF110	0.729	0.596	6.67485	4.96782	0.426123	1.06353e-107	3.95419e-103	ERF110	ethylene-responsive transcription factor ABR1	-	-	-	-	GO:0005575//cellular_component;GO:0005622//intracellular;GO:0005623//cell;GO:0005634//nucleus;GO:0043226//organelle;GO:0043227//membrane-bounded organelle;GO:0043229//intracellular organelle;GO:0043231//intracellular membrane-bounded organelle;GO:0044424//intracellular part;GO:0044464//cell part	GO:0003674//molecular_function;GO:0003676//nucleic acid binding;GO:0003677//DNA binding;GO:0003700//transcription factor activity, sequence-specific DNA binding;GO:0005488//binding;GO:0097159//organic cyclic compound binding;GO:1901363//heterocyclic compound binding	GO:0000160//phosphorelay signal transduction system;GO:0001101//response to acid chemical;GO:0006139//nucleobase-containing compound metabolic process;GO:0006351//transcription, DNA-templated;GO:0006355//regulation of transcription, DNA-templated;GO:0006725//cellular aromatic compound metabolic process;GO:0006807//nitrogen compound metabolic process;GO:0006950//response to stress;GO:0006952//defe…	AP2-EREBP
Epidermis_cell	ncbi_112198002	PGR5	0.742	0.584	6.93818	5.19004	0.418811	2.73399e-107	1.0165e-102	PGR5	protein PROTON GRADIENT REGULATION 5, chloroplastic	-	-	-	-	-	-	-	--
Epidermis_cell	ncbi_112165577	CAT1	0.789	0.668	8.39095	6.40624	0.389354	3.64179e-107	1.35402e-102	CAT1	cationic amino acid transporter 1	-	-	-	-	GO:0005575//cellular_component;GO:0005623//cell;GO:0005886//plasma membrane;GO:0016020//membrane;GO:0016021//integral component of membrane;GO:0031224//intrinsic component of membrane;GO:0044425//membrane part;GO:0044464//cell part;GO:0071944//cell periphery	GO:0003674//molecular_function;GO:0005215//transporter activity;GO:0015171//amino acid transmembrane transporter activity;GO:0015495//gamma-aminobutyric acid:proton symporter activity;GO:0022857//transmembrane transporter activity	GO:0006810//transport;GO:0006811//ion transport;GO:0006820//anion transport;GO:0006865//amino acid transport;GO:0008150//biological_process;GO:0009450//gamma-aminobutyric acid catabolic process;GO:0009847//spore germination;GO:0015711//organic anion transport;GO:0015849//organic acid transport;GO:0046942//carboxylic acid transport;GO:0051179//localization;GO:0051234//establishment of localization…	--
Epidermis_cell	ncbi_112172312	DDB_G0268948	0.573	0.41	3.56974	2.66165	0.423497	4.42938e-107	1.64684e-102	DDB_G0268948	putative methyltransferase DDB_G0268948	-	-	-	-	-	GO:0008168//methyltransferase activity;GO:0008170//N-methyltransferase activity;GO:0008171//O-methyltransferase activity;GO:0008276//protein methyltransferase activity;GO:0008689//3-demethylubiquinone-9 3-O-methyltransferase activity;GO:0008757//S-adenosylmethionine-dependent methyltransferase activity;GO:0046025//precorrin-6Y C5,15-methyltransferase (decarboxylating) activity	GO:0006412//translation;GO:0006744//ubiquinone biosynthetic process;GO:0008152//metabolic process;GO:0008299//isoprenoid biosynthetic process;GO:0009102//biotin biosynthetic process;GO:0018364//peptidyl-glutamine methylation;GO:0044272//sulfur compound biosynthetic process;GO:0046140//corrin biosynthetic process	--
Epidermis_cell	ncbi_112178786	SCD2	0.341	0.199	1.02913	0.756202	0.444582	6.71489e-107	2.4966e-102	SCD2	coiled-coil domain-containing protein SCD2	-	-	-	-	GO:0005801//cis-Golgi network;GO:0016020//membrane;GO:0030867//rough endoplasmic reticulum membrane	GO:0004674//protein serine/threonine kinase activity;GO:0005524//ATP binding;GO:0008565//protein transporter activity;GO:0046873//metal ion transmembrane transporter activity	GO:0006468//protein phosphorylation;GO:0006886//intracellular protein transport;GO:0007059//chromosome segregation;GO:0023041//neuronal signal transduction;GO:0030001//metal ion transport;GO:0030253//protein secretion by the type I secretion system;GO:0030261//chromosome condensation;GO:0055085//transmembrane transport	--
Epidermis_cell	ncbi_112165859	CAD1	0.396	0.244	1.39137	1.01732	0.451736	7.2036e-107	2.6783e-102	CAD1	MACPF domain-containing protein CAD1	-	-	-	-	-	-	GO:0002376//immune system process;GO:0006950//response to stress;GO:0006952//defense response;GO:0006955//immune response;GO:0008150//biological_process;GO:0008219//cell death;GO:0009626//plant-type hypersensitive response;GO:0009987//cellular process;GO:0010337//regulation of salicylic acid metabolic process;GO:0010565//regulation of cellular ketone metabolic process;GO:0010817//regulation of ho…	--
Epidermis_cell	ncbi_112178945	YKL091C	0.284	0.155	0.908852	0.634169	0.519177	1.74306e-106	6.48069e-102	YKL091C	phosphatidylinositol transfer protein 3, transcript variant X1	-	-	-	-	GO:0030176//integral component of endoplasmic reticulum membrane	GO:0030234//enzyme regulator activity	GO:0019348//dolichol metabolic process	--
Epidermis_cell	ncbi_112169631	TLP1	0.391	0.24	1.66963	1.27532	0.388674	8.54781e-106	3.17807e-101	TLP1	pathogenesis-related thaumatin-like protein 3.5	-	-	-	-	-	-	-	--
Epidermis_cell	ncbi_112164731	sec61a	0.781	0.626	6.58392	5.1184	0.363254	2.33146e-105	8.66835e-101	sec61a	protein transport protein Sec61 subunit alpha	Genetic Information Processing;Cellular Processes;Genetic Information Processing	Folding, sorting and degradation;Transport and catabolism;Folding, sorting and degradation	ko04141//Protein processing in endoplasmic reticulum;ko04145//Phagosome;ko03060//Protein export	K10956;K10956;K10956	GO:0005575//cellular_component;GO:0005622//intracellular;GO:0005623//cell;GO:0005737//cytoplasm;GO:0005783//endoplasmic reticulum;GO:0005789//endoplasmic reticulum membrane;GO:0005887//integral component of plasma membrane;GO:0012505//endomembrane system;GO:0016020//membrane;GO:0016021//integral component of membrane;GO:0031224//intrinsic component of membrane;GO:0031984//organelle subcompartment…	GO:0003674//molecular_function;GO:0005215//transporter activity;GO:0008320//protein transmembrane transporter activity;GO:0008565//protein transporter activity;GO:0015399//primary active transmembrane transporter activity;GO:0015405//P-P-bond-hydrolysis-driven transmembrane transporter activity;GO:0015450//P-P-bond-hydrolysis-driven protein transmembrane transporter activity;GO:0022804//active tr…	GO:0006605//protein targeting;GO:0006612//protein targeting to membrane;GO:0006620//posttranslational protein targeting to membrane;GO:0006810//transport;GO:0006886//intracellular protein transport;GO:0008104//protein localization;GO:0008150//biological_process;GO:0015031//protein transport;GO:0015833//peptide transport;GO:0031204//posttranslational protein targeting to membrane, translocation;GO…	--
Epidermis_cell	ncbi_112182359	OTU9	0.306	0.172	1.08841	0.757993	0.52196	6.77444e-105	2.51874e-100	OTU9	OVARIAN TUMOR DOMAIN-containing deubiquitinating enzyme 12	-	-	-	-	-	-	-	--
Epidermis_cell	ncbi_112173746	PDR1	0.702	0.556	7.27275	4.83376	0.589356	8.28889e-105	3.08181e-100	PDR1	pleiotropic drug resistance protein 1	-	-	-	-	GO:0005575//cellular_component;GO:0005737//cytoplasm;GO:0005887//integral component of plasma membrane;GO:0009379//Holliday junction helicase complex;GO:0009380//excinuclease repair complex;GO:0009898//cytoplasmic side of plasma membrane;GO:0016020//membrane;GO:0016021//integral component of membrane;GO:0043190//ATP-binding cassette (ABC) transporter complex;GO:0055051//ATP-binding cassette (ABC)…	GO:0000166//nucleotide binding;GO:0003674//molecular_function;GO:0003924//GTPase activity;GO:0004385//guanylate kinase activity;GO:0005260//channel-conductance-controlling ATPase activity;GO:0005319//lipid transporter activity;GO:0005524//ATP binding;GO:0005525//GTP binding;GO:0008565//protein transporter activity;GO:0009378//four-way junction helicase activity;GO:0009381//excinuclease ABC activi…	GO:0000910//cytokinesis;GO:0002949//tRNA threonylcarbamoyladenosine modification;GO:0006281//DNA repair;GO:0006289//nucleotide-excision repair;GO:0006310//DNA recombination;GO:0006400//tRNA modification;GO:0006464//cellular protein modification process;GO:0006576//cellular biogenic amine metabolic process;GO:0006777//Mo-molybdopterin cofactor biosynthetic process;GO:0006810//transport;GO:0006817/…	--
Epidermis_cell	ncbi_112191875	PAH1	0.273	0.146	0.723038	0.553871	0.384523	1.45959e-104	5.42674e-100	PAH1	phosphatidate phosphatase PAH1	Metabolism;Metabolism;Metabolism;Metabolism	Global and overview maps;Global and overview maps;Lipid metabolism;Lipid metabolism	ko01100//Metabolic pathways;ko01110//Biosynthesis of secondary metabolites;ko00564//Glycerophospholipid metabolism;ko00561//Glycerolipid metabolism	K15728;K15728;K15728;K15728	GO:0000139//Golgi membrane;GO:0000322//storage vacuole;GO:0000325//plant-type vacuole;GO:0000326//protein storage vacuole;GO:0005575//cellular_component;GO:0005622//intracellular;GO:0005623//cell;GO:0005737//cytoplasm;GO:0005773//vacuole;GO:0005774//vacuolar membrane;GO:0005794//Golgi apparatus;GO:0005829//cytosol;GO:0009705//plant-type vacuole membrane;GO:0012505//endomembrane system;GO:0016020/…	GO:0003674//molecular_function;GO:0003824//catalytic activity;GO:0008195//phosphatidate phosphatase activity;GO:0016787//hydrolase activity;GO:0016788//hydrolase activity, acting on ester bonds;GO:0016791//phosphatase activity;GO:0042578//phosphoric ester hydrolase activity	GO:0006629//lipid metabolic process;GO:0006643//membrane lipid metabolic process;GO:0006644//phospholipid metabolic process;GO:0006664//glycolipid metabolic process;GO:0006793//phosphorus metabolic process;GO:0006796//phosphate-containing compound metabolic process;GO:0006810//transport;GO:0006886//intracellular protein transport;GO:0006950//response to stress;GO:0007154//cell communication;GO:00…	--
Epidermis_cell	ncbi_112175919	APC2	0.316	0.178	0.995939	0.773852	0.363999	2.01052e-104	7.47512e-100	APC2	calcium-dependent mitochondrial ATP-magnesium/phosphate carrier protein 2, transcript variant X1	-	-	-	-	GO:0005575//cellular_component;GO:0005622//intracellular;GO:0005623//cell;GO:0005737//cytoplasm;GO:0005739//mitochondrion;GO:0005740//mitochondrial envelope;GO:0005743//mitochondrial inner membrane;GO:0016020//membrane;GO:0016021//integral component of membrane;GO:0019866//organelle inner membrane;GO:0031090//organelle membrane;GO:0031224//intrinsic component of membrane;GO:0031966//mitochondrial…	GO:0000295//adenine nucleotide transmembrane transporter activity;GO:0003674//molecular_function;GO:0005215//transporter activity;GO:0005346//purine ribonucleotide transmembrane transporter activity;GO:0005347//ATP transmembrane transporter activity;GO:0005488//binding;GO:0005509//calcium ion binding;GO:0008509//anion transmembrane transporter activity;GO:0008514//organic anion transmembrane tran…	GO:0006810//transport;GO:0006811//ion transport;GO:0006820//anion transport;GO:0006839//mitochondrial transport;GO:0006855//drug transmembrane transport;GO:0006862//nucleotide transport;GO:0006950//response to stress;GO:0006979//response to oxidative stress;GO:0008150//biological_process;GO:0009987//cellular process;GO:0010035//response to inorganic substance;GO:0010038//response to metal ion;GO:…	--
Epidermis_cell	ncbi_112187538	ncbi_112187538	0.445	0.291	2.07964	1.47554	0.495091	2.41359e-104	8.97372e-100	--	uncharacterized LOC112187538, transcript variant X1	-	-	-	-	-	GO:0003674//molecular_function;GO:0008236//serine-type peptidase activity;GO:0016787//hydrolase activity;GO:0016788//hydrolase activity, acting on ester bonds;GO:0047570//3-oxoadipate enol-lactonase activity	GO:0006112//energy reserve metabolic process;GO:0006508//proteolysis;GO:0015979//photosynthesis;GO:0030163//protein catabolic process;GO:0042952//beta-ketoadipate pathway	--
Epidermis_cell	ncbi_112202826	AERO2	0.549	0.379	3.02099	2.26342	0.416516	1.64694e-103	6.12333e-99	AERO2	endoplasmic reticulum oxidoreductin-2	Genetic Information Processing	Folding, sorting and degradation	ko04141//Protein processing in endoplasmic reticulum	K10950	GO:0005575//cellular_component;GO:0005622//intracellular;GO:0005623//cell;GO:0005737//cytoplasm;GO:0005783//endoplasmic reticulum;GO:0005789//endoplasmic reticulum membrane;GO:0012505//endomembrane system;GO:0016020//membrane;GO:0031984//organelle subcompartment;GO:0042175//nuclear outer membrane-endoplasmic reticulum membrane network;GO:0043226//organelle;GO:0043227//membrane-bounded organelle;G…	GO:0003674//molecular_function;GO:0003756//protein disulfide isomerase activity;GO:0003824//catalytic activity;GO:0015035//protein disulfide oxidoreductase activity;GO:0015036//disulfide oxidoreductase activity;GO:0016491//oxidoreductase activity;GO:0016667//oxidoreductase activity, acting on a sulfur group of donors;GO:0016670//oxidoreductase activity, acting on a sulfur group of donors, oxygen …	GO:0006457//protein folding;GO:0006458//'de novo' protein folding;GO:0006464//cellular protein modification process;GO:0006807//nitrogen compound metabolic process;GO:0006950//response to stress;GO:0008150//biological_process;GO:0008152//metabolic process;GO:0008593//regulation of Notch signaling pathway;GO:0009966//regulation of signal transduction;GO:0009987//cellular process;GO:0010467//gene e…	--
Epidermis_cell	ncbi_112197308	ncbi_112197308	0.294	0.162	1.20815	0.922258	0.389558	2.13364e-103	7.93286e-99	--	uncharacterized LOC112197308	-	-	-	-	-	-	GO:0009405//pathogenesis	--
Epidermis_cell	ncbi_112165563	NCL	0.804	0.663	7.9943	6.0563	0.400534	5.42978e-103	2.01879e-98	NCL	sodium/calcium exchanger NCL	-	-	-	-	GO:0016021//integral component of membrane	GO:0005509//calcium ion binding;GO:0015368//calcium:cation antiporter activity	GO:0006816//calcium ion transport;GO:0055085//transmembrane transport	--
Epidermis_cell	ncbi_112167944	LBD1	0.346	0.204	1.59104	1.20352	0.402705	1.10484e-102	4.1078e-98	LBD1	LOB domain-containing protein 1	-	-	-	-	GO:0000776//kinetochore;GO:0005840//ribosome	GO:0003735//structural constituent of ribosome	GO:0006412//translation;GO:0051382//kinetochore assembly	LOB
Epidermis_cell	ncbi_112189356	MO2	0.458	0.304	2.48102	1.82264	0.444903	1.15403e-102	4.2907e-98	MO2	monooxygenase 2, transcript variant X1	-	-	-	-	GO:0009331//glycerol-3-phosphate dehydrogenase complex;GO:0009342//glutamate synthase complex (NADPH)	GO:0000104//succinate dehydrogenase activity;GO:0003824//catalytic activity;GO:0004148//dihydrolipoyl dehydrogenase activity;GO:0004368//glycerol-3-phosphate dehydrogenase activity;GO:0004729//oxygen-dependent protoporphyrinogen oxidase activity;GO:0004791//thioredoxin-disulfide reductase activity;GO:0008734//L-aspartate oxidase activity;GO:0015036//disulfide oxidoreductase activity;GO:0016152//m…	GO:0006071//glycerol metabolic process;GO:0006096//glycolytic process;GO:0006099//tricarboxylic acid cycle;GO:0006537//glutamate biosynthetic process;GO:0006744//ubiquinone biosynthetic process;GO:0006779//porphyrin-containing compound biosynthetic process;GO:0006790//sulfur compound metabolic process;GO:0006805//xenobiotic metabolic process;GO:0009060//aerobic respiration;GO:0009061//anaerobic r…	--
Epidermis_cell	ncbi_112168994	ACA1	0.396	0.243	1.44132	1.11235	0.373773	1.17158e-102	4.35594e-98	ACA1	calcium-transporting ATPase 1, transcript variant X1	-	-	-	-	GO:0005575//cellular_component;GO:0005622//intracellular;GO:0005623//cell;GO:0005737//cytoplasm;GO:0005783//endoplasmic reticulum;GO:0005886//plasma membrane;GO:0005887//integral component of plasma membrane;GO:0009507//chloroplast;GO:0009526//plastid envelope;GO:0009528//plastid inner membrane;GO:0009536//plastid;GO:0009706//chloroplast inner membrane;GO:0009941//chloroplast envelope;GO:0012505/…	GO:0000166//nucleotide binding;GO:0003674//molecular_function;GO:0003824//catalytic activity;GO:0004008//copper-exporting ATPase activity;GO:0004647//phosphoserine phosphatase activity;GO:0005215//transporter activity;GO:0005216//ion channel activity;GO:0005261//cation channel activity;GO:0005262//calcium channel activity;GO:0005375//copper ion transmembrane transporter activity;GO:0005388//calci…	GO:0006545//glycine biosynthetic process;GO:0006564//L-serine biosynthetic process;GO:0006810//transport;GO:0006811//ion transport;GO:0006812//cation transport;GO:0006813//potassium ion transport;GO:0006816//calcium ion transport;GO:0006825//copper ion transport;GO:0008150//biological_process;GO:0008152//metabolic process;GO:0015691//cadmium ion transport;GO:0015693//magnesium ion transport;GO:00…	--
Epidermis_cell	ncbi_112188807	AAO	0.311	0.178	1.18968	0.852515	0.480773	4.74561e-102	1.76442e-97	AAO	L-ascorbate oxidase	-	-	-	-	GO:0005575//cellular_component;GO:0005576//extracellular region	GO:0003674//molecular_function;GO:0003824//catalytic activity;GO:0005375//copper ion transmembrane transporter activity;GO:0005488//binding;GO:0005507//copper ion binding;GO:0008447//L-ascorbate oxidase activity;GO:0016491//oxidoreductase activity;GO:0016679//oxidoreductase activity, acting on diphenols and related substances as donors;GO:0016682//oxidoreductase activity, acting on diphenols and …	GO:0006825//copper ion transport;GO:0008150//biological_process;GO:0008152//metabolic process;GO:0055114//oxidation-reduction process	--
Epidermis_cell	ncbi_112172124	AATL1	0.889	0.829	16.0806	12.2759	0.389487	8.42906e-102	3.13393e-97	AATL1	lysine histidine transporter-like 8	-	-	-	-	-	-	-	--
Epidermis_cell	ncbi_112181849	ADS3	0.522	0.392	5.70263	3.44368	0.727678	1.09909e-101	4.08642e-97	ADS3	palmitoyl-monogalactosyldiacylglycerol delta-7 desaturase, chloroplastic	-	-	-	-	-	-	GO:0006629//lipid metabolic process	--
Epidermis_cell	ncbi_112173442	ncbi_112173442	0.557	0.396	3.56618	2.67463	0.41504	2.44707e-101	9.09821e-97	--	uncharacterized LOC112173442	-	-	-	-	-	-	-	--
Epidermis_cell	ncbi_112165916	MAPKKK18	0.335	0.198	1.49146	1.0257	0.540113	3.25256e-101	1.2093e-96	MAPKKK18	mitogen-activated protein kinase kinase kinase 18	Environmental Information Processing	Signal transduction	ko04016//MAPK signaling pathway - plant	K20716	GO:0005575//cellular_component;GO:0005622//intracellular;GO:0005623//cell;GO:0005737//cytoplasm;GO:0005938//cell cortex;GO:0016020//membrane;GO:0016021//integral component of membrane;GO:0031224//intrinsic component of membrane;GO:0044424//intracellular part;GO:0044425//membrane part;GO:0044444//cytoplasmic part;GO:0044464//cell part;GO:0071944//cell periphery;GO:0099568//cytoplasmic region	GO:0000166//nucleotide binding;GO:0003674//molecular_function;GO:0003824//catalytic activity;GO:0004672//protein kinase activity;GO:0004674//protein serine/threonine kinase activity;GO:0004709//MAP kinase kinase kinase activity;GO:0005488//binding;GO:0005524//ATP binding;GO:0008144//drug binding;GO:0016301//kinase activity;GO:0016740//transferase activity;GO:0016772//transferase activity, transfe…	GO:0000165//MAPK cascade;GO:0000186//activation of MAPKK activity;GO:0001932//regulation of protein phosphorylation;GO:0001934//positive regulation of protein phosphorylation;GO:0006464//cellular protein modification process;GO:0006468//protein phosphorylation;GO:0006793//phosphorus metabolic process;GO:0006796//phosphate-containing compound metabolic process;GO:0006807//nitrogen compound metabol…	--
Epidermis_cell	ncbi_112167139	ncbi_112167139	0.766	0.623	7.87086	5.76947	0.448083	4.52463e-101	1.68226e-96	--	uncharacterized LOC112167139	-	-	-	-	-	-	-	--
Epidermis_cell	ncbi_112188960	ALA1	0.288	0.159	0.873328	0.678408	0.36437	8.43215e-101	3.13507e-96	ALA1	phospholipid-transporting ATPase 1, transcript variant X1	-	-	-	-	GO:0005575//cellular_component;GO:0005622//intracellular;GO:0005623//cell;GO:0005737//cytoplasm;GO:0005783//endoplasmic reticulum;GO:0005789//endoplasmic reticulum membrane;GO:0005886//plasma membrane;GO:0012505//endomembrane system;GO:0016020//membrane;GO:0016021//integral component of membrane;GO:0031004//potassium ion-transporting ATPase complex;GO:0031224//intrinsic component of membrane;GO:0…	GO:0000166//nucleotide binding;GO:0000287//magnesium ion binding;GO:0003674//molecular_function;GO:0003824//catalytic activity;GO:0004008//copper-exporting ATPase activity;GO:0004012//phospholipid-translocating ATPase activity;GO:0004647//phosphoserine phosphatase activity;GO:0005215//transporter activity;GO:0005319//lipid transporter activity;GO:0005375//copper ion transmembrane transporter acti…	GO:0006545//glycine biosynthetic process;GO:0006564//L-serine biosynthetic process;GO:0006810//transport;GO:0006811//ion transport;GO:0006813//potassium ion transport;GO:0006816//calcium ion transport;GO:0006820//anion transport;GO:0006825//copper ion transport;GO:0006869//lipid transport;GO:0008150//biological_process;GO:0008152//metabolic process;GO:0009987//cellular process;GO:0010876//lipid l…	--
Epidermis_cell	ncbi_112173768	CYP87A3	0.319	0.186	1.59728	1.08289	0.560726	2.65341e-100	9.86538e-96	CYP87A3	cucurbitadienol 11-hydroxylase	-	-	-	-	-	GO:0005506//iron ion binding;GO:0016705//oxidoreductase activity, acting on paired donors, with incorporation or reduction of molecular oxygen;GO:0020037//heme binding	GO:0055114//oxidation-reduction process	--
Epidermis_cell	ncbi_112187392	At2g25060	0.352	0.212	1.69407	1.2748	0.410225	2.5133e-99	9.34443e-95	At2g25060	blue copper protein	-	-	-	-	GO:0005575//cellular_component;GO:0005622//intracellular;GO:0005623//cell;GO:0005737//cytoplasm;GO:0005773//vacuole;GO:0005886//plasma membrane;GO:0016020//membrane;GO:0031224//intrinsic component of membrane;GO:0031225//anchored component of membrane;GO:0031226//intrinsic component of plasma membrane;GO:0043226//organelle;GO:0043227//membrane-bounded organelle;GO:0043229//intracellular organelle…	GO:0003674//molecular_function;GO:0003824//catalytic activity;GO:0005488//binding;GO:0009055//electron carrier activity;GO:0016491//oxidoreductase activity;GO:0043167//ion binding;GO:0043169//cation binding;GO:0046872//metal ion binding	GO:0002239//response to oomycetes;GO:0006091//generation of precursor metabolites and energy;GO:0006810//transport;GO:0006811//ion transport;GO:0006812//cation transport;GO:0006950//response to stress;GO:0006979//response to oxidative stress;GO:0008150//biological_process;GO:0008152//metabolic process;GO:0009266//response to temperature stimulus;GO:0009314//response to radiation;GO:0009409//respo…	--
Epidermis_cell	ncbi_112192509	DGD1	0.297	0.168	0.885685	0.667251	0.408564	1.71344e-98	6.37058e-94	DGD1	digalactosyldiacylglycerol synthase 1, chloroplastic, transcript variant X1	Metabolism;Metabolism	Global and overview maps;Lipid metabolism	ko01100//Metabolic pathways;ko00561//Glycerolipid metabolism	K09480;K09480	GO:0005575//cellular_component;GO:0005622//intracellular;GO:0005623//cell;GO:0005737//cytoplasm;GO:0005739//mitochondrion;GO:0009507//chloroplast;GO:0009526//plastid envelope;GO:0009527//plastid outer membrane;GO:0009536//plastid;GO:0009707//chloroplast outer membrane;GO:0009941//chloroplast envelope;GO:0012506//vesicle membrane;GO:0016020//membrane;GO:0019867//outer membrane;GO:0030139//endocyti…	GO:0003674//molecular_function;GO:0003824//catalytic activity;GO:0008194//UDP-glycosyltransferase activity;GO:0008378//galactosyltransferase activity;GO:0016740//transferase activity;GO:0016757//transferase activity, transferring glycosyl groups;GO:0016758//transferase activity, transferring hexosyl groups;GO:0035250//UDP-galactosyltransferase activity;GO:0046481//digalactosyldiacylglycerol synth…	GO:0001101//response to acid chemical;GO:0006082//organic acid metabolic process;GO:0006629//lipid metabolic process;GO:0006631//fatty acid metabolic process;GO:0006633//fatty acid biosynthetic process;GO:0006643//membrane lipid metabolic process;GO:0006664//glycolipid metabolic process;GO:0006725//cellular aromatic compound metabolic process;GO:0007154//cell communication;GO:0007165//signal tran…	--
Epidermis_cell	ncbi_112171324	ncbi_112171324	0.447	0.296	1.88679	1.35049	0.482445	1.97196e-98	7.33175e-94	--	uncharacterized LOC112171324	-	-	-	-	-	-	-	--
Epidermis_cell	ncbi_112191861	GAT1	0.506	0.345	2.67874	2.00472	0.418151	3.53809e-98	1.31546e-93	GAT1	GABA transporter 1	-	-	-	-	-	-	-	--
Epidermis_cell	ncbi_112174734	WRKY40	0.358	0.22	1.32902	0.964078	0.463139	1.33361e-97	4.95838e-93	WRKY40	probable WRKY transcription factor 40, transcript variant X1	-	-	-	-	GO:0005575//cellular_component;GO:0005622//intracellular;GO:0005623//cell;GO:0005634//nucleus;GO:0043226//organelle;GO:0043227//membrane-bounded organelle;GO:0043229//intracellular organelle;GO:0043231//intracellular membrane-bounded organelle;GO:0044424//intracellular part;GO:0044464//cell part	GO:0001067//regulatory region nucleic acid binding;GO:0003674//molecular_function;GO:0003676//nucleic acid binding;GO:0003677//DNA binding;GO:0003700//transcription factor activity, sequence-specific DNA binding;GO:0005488//binding;GO:0005515//protein binding;GO:0042802//identical protein binding;GO:0043565//sequence-specific DNA binding;GO:0044212//transcription regulatory region DNA binding;GO:…	GO:0001101//response to acid chemical;GO:0002237//response to molecule of bacterial origin;GO:0006139//nucleobase-containing compound metabolic process;GO:0006351//transcription, DNA-templated;GO:0006355//regulation of transcription, DNA-templated;GO:0006725//cellular aromatic compound metabolic process;GO:0006807//nitrogen compound metabolic process;GO:0006950//response to stress;GO:0006952//def…	WRKY
Epidermis_cell	ncbi_112169410	RD22	0.75	0.636	12.7885	9.38308	0.446715	2.89577e-97	1.07665e-92	RD22	BURP domain protein RD22, transcript variant X1	-	-	-	-	GO:0005575//cellular_component;GO:0005622//intracellular;GO:0005623//cell;GO:0005737//cytoplasm;GO:0005768//endosome;GO:0005794//Golgi apparatus;GO:0005802//trans-Golgi network;GO:0012505//endomembrane system;GO:0031410//cytoplasmic vesicle;GO:0031982//vesicle;GO:0031984//organelle subcompartment;GO:0043226//organelle;GO:0043227//membrane-bounded organelle;GO:0043229//intracellular organelle;GO:0…	-	GO:0006950//response to stress;GO:0006970//response to osmotic stress;GO:0008150//biological_process;GO:0009628//response to abiotic stimulus;GO:0009651//response to salt stress;GO:0050896//response to stimulus	--
Epidermis_cell	ncbi_112182616	ABCB20	0.34	0.203	1.17814	0.887827	0.408157	4.0827e-97	1.51795e-92	ABCB20	ABC transporter B family member 20	Environmental Information Processing	Membrane transport	ko02010//ABC transporters	K05658	GO:0005575//cellular_component;GO:0005622//intracellular;GO:0005623//cell;GO:0005634//nucleus;GO:0005737//cytoplasm;GO:0005886//plasma membrane;GO:0005887//integral component of plasma membrane;GO:0009380//excinuclease repair complex;GO:0009898//cytoplasmic side of plasma membrane;GO:0016020//membrane;GO:0016021//integral component of membrane;GO:0031224//intrinsic component of membrane;GO:004319…	GO:0000166//nucleotide binding;GO:0003674//molecular_function;GO:0003824//catalytic activity;GO:0003924//GTPase activity;GO:0004020//adenylylsulfate kinase activity;GO:0004140//dephospho-CoA kinase activity;GO:0005215//transporter activity;GO:0005260//channel-conductance-controlling ATPase activity;GO:0005319//lipid transporter activity;GO:0005488//binding;GO:0005524//ATP binding;GO:0005525//GTP …	GO:0000910//cytokinesis;GO:0006289//nucleotide-excision repair;GO:0006790//sulfur compound metabolic process;GO:0006810//transport;GO:0006817//phosphate ion transport;GO:0006824//cobalt ion transport;GO:0006855//drug transmembrane transport;GO:0006869//lipid transport;GO:0007186//G-protein coupled receptor signaling pathway;GO:0007601//visual perception;GO:0008150//biological_process;GO:0008272//…	--
Epidermis_cell	ncbi_112187122	ACA2	0.608	0.431	3.72665	2.81106	0.406765	1.3774e-96	5.12118e-92	ACA2	calcium-transporting ATPase 2, plasma membrane-type	-	-	-	-	GO:0005575//cellular_component;GO:0005622//intracellular;GO:0005623//cell;GO:0005737//cytoplasm;GO:0005783//endoplasmic reticulum;GO:0005789//endoplasmic reticulum membrane;GO:0005886//plasma membrane;GO:0005887//integral component of plasma membrane;GO:0012505//endomembrane system;GO:0016020//membrane;GO:0016021//integral component of membrane;GO:0031004//potassium ion-transporting ATPase comple…	GO:0000166//nucleotide binding;GO:0003674//molecular_function;GO:0003824//catalytic activity;GO:0004008//copper-exporting ATPase activity;GO:0004647//phosphoserine phosphatase activity;GO:0005215//transporter activity;GO:0005375//copper ion transmembrane transporter activity;GO:0005388//calcium-transporting ATPase activity;GO:0005488//binding;GO:0005515//protein binding;GO:0005516//calmodulin bin…	GO:0006545//glycine biosynthetic process;GO:0006564//L-serine biosynthetic process;GO:0006810//transport;GO:0006811//ion transport;GO:0006812//cation transport;GO:0006813//potassium ion transport;GO:0006816//calcium ion transport;GO:0006825//copper ion transport;GO:0008150//biological_process;GO:0008152//metabolic process;GO:0015691//cadmium ion transport;GO:0015693//magnesium ion transport;GO:00…	--
Epidermis_cell	ncbi_112192346	LAT56	0.444	0.299	2.1789	1.60264	0.443153	1.67028e-96	6.21009e-92	LAT56	probable pectate lyase 4	Metabolism;Metabolism	Global and overview maps;Carbohydrate metabolism	ko01100//Metabolic pathways;ko00040//Pentose and glucuronate interconversions	K01728;K01728	-	-	-	--
Epidermis_cell	ncbi_112165756	ERF4	0.49	0.35	3.13107	2.28769	0.452763	2.06016e-96	7.65966e-92	ERF4	ethylene-responsive transcription factor 4	-	-	-	-	GO:0005575//cellular_component;GO:0005622//intracellular;GO:0005623//cell;GO:0005634//nucleus;GO:0043226//organelle;GO:0043227//membrane-bounded organelle;GO:0043229//intracellular organelle;GO:0043231//intracellular membrane-bounded organelle;GO:0044424//intracellular part;GO:0044464//cell part	GO:0003674//molecular_function;GO:0003676//nucleic acid binding;GO:0003677//DNA binding;GO:0003700//transcription factor activity, sequence-specific DNA binding;GO:0005488//binding;GO:0097159//organic cyclic compound binding;GO:1901363//heterocyclic compound binding	GO:0000160//phosphorelay signal transduction system;GO:0006139//nucleobase-containing compound metabolic process;GO:0006351//transcription, DNA-templated;GO:0006355//regulation of transcription, DNA-templated;GO:0006725//cellular aromatic compound metabolic process;GO:0006807//nitrogen compound metabolic process;GO:0006950//response to stress;GO:0006952//defense response;GO:0007154//cell communic…	AP2-EREBP
Epidermis_cell	ncbi_112197976	BHLH92	0.611	0.455	4.6499	3.38163	0.459478	7.05156e-96	2.62177e-91	BHLH92	transcription factor bHLH92	-	-	-	-	GO:0005575//cellular_component;GO:0005622//intracellular;GO:0005623//cell;GO:0005634//nucleus;GO:0043226//organelle;GO:0043227//membrane-bounded organelle;GO:0043229//intracellular organelle;GO:0043231//intracellular membrane-bounded organelle;GO:0044424//intracellular part;GO:0044464//cell part	GO:0003674//molecular_function;GO:0003676//nucleic acid binding;GO:0003677//DNA binding;GO:0003700//transcription factor activity, sequence-specific DNA binding;GO:0005488//binding;GO:0005515//protein binding;GO:0046983//protein dimerization activity;GO:0097159//organic cyclic compound binding;GO:1901363//heterocyclic compound binding	GO:0001101//response to acid chemical;GO:0006139//nucleobase-containing compound metabolic process;GO:0006351//transcription, DNA-templated;GO:0006355//regulation of transcription, DNA-templated;GO:0006725//cellular aromatic compound metabolic process;GO:0006807//nitrogen compound metabolic process;GO:0006950//response to stress;GO:0008150//biological_process;GO:0008152//metabolic process;GO:0009…	bHLH
Epidermis_cell	ncbi_112189894	ncbi_112189894	0.365	0.231	1.66259	1.07252	0.632422	8.66487e-96	3.2216e-91
Epidermis_cell	ncbi_112183975	ncbi_112183975	0.741	0.594	8.95065	5.86892	0.608898	2.81779e-95	1.04766e-90
Epidermis_cell	ncbi_112200019	DNAJB1	0.354	0.22	1.47866	1.07019	0.466419	2.85841e-95	1.06276e-90	DNAJB1	dnaJ homolog subfamily B member 13	-	-	-	-	GO:0005575//cellular_component;GO:0005622//intracellular;GO:0005623//cell;GO:0005634//nucleus;GO:0005654//nucleoplasm;GO:0005737//cytoplasm;GO:0005829//cytosol;GO:0005886//plasma membrane;GO:0016020//membrane;GO:0031974//membrane-enclosed lumen;GO:0031981//nuclear lumen;GO:0043226//organelle;GO:0043227//membrane-bounded organelle;GO:0043229//intracellular organelle;GO:0043231//intracellular membr…	GO:0001671//ATPase activator activity;GO:0003674//molecular_function;GO:0005488//binding;GO:0005515//protein binding;GO:0008047//enzyme activator activity;GO:0030234//enzyme regulator activity;GO:0051082//unfolded protein binding;GO:0051087//chaperone binding;GO:0060589//nucleoside-triphosphatase regulator activity;GO:0060590//ATPase regulator activity;GO:0098772//molecular function regulator	GO:0006457//protein folding;GO:0008150//biological_process;GO:0009408//response to heat;GO:0009987//cellular process;GO:0032781//positive regulation of ATPase activity;GO:0043085//positive regulation of catalytic activity;GO:0043462//regulation of ATPase activity;GO:0044093//positive regulation of molecular function;GO:0050790//regulation of catalytic activity;GO:0051336//regulation of hydrolase …	--
Epidermis_cell	ncbi_112192170	BIP4	0.632	0.489	6.65446	3.96395	0.747383	6.12372e-95	2.2768e-90	BIP4	luminal-binding protein 5	Genetic Information Processing;Genetic Information Processing	Folding, sorting and degradation;Folding, sorting and degradation	ko04141//Protein processing in endoplasmic reticulum;ko03060//Protein export	K09490;K09490	GO:0005575//cellular_component;GO:0005622//intracellular;GO:0005623//cell;GO:0005634//nucleus;GO:0005654//nucleoplasm;GO:0005737//cytoplasm;GO:0005783//endoplasmic reticulum;GO:0005788//endoplasmic reticulum lumen;GO:0012505//endomembrane system;GO:0016592//mediator complex;GO:0031974//membrane-enclosed lumen;GO:0031981//nuclear lumen;GO:0032991//macromolecular complex;GO:0043226//organelle;GO:00…	GO:0000166//nucleotide binding;GO:0003674//molecular_function;GO:0004856//xylulokinase activity;GO:0005488//binding;GO:0005515//protein binding;GO:0005524//ATP binding;GO:0008144//drug binding;GO:0016773//phosphotransferase activity, alcohol group as acceptor;GO:0016787//hydrolase activity;GO:0016887//ATPase activity;GO:0017076//purine nucleotide binding;GO:0030554//adenyl nucleotide binding;GO:0…	GO:0000003//reproduction;GO:0000902//cell morphogenesis;GO:0000904//cell morphogenesis involved in differentiation;GO:0003006//developmental process involved in reproduction;GO:0005975//carbohydrate metabolic process;GO:0005997//xylulose metabolic process;GO:0006139//nucleobase-containing compound metabolic process;GO:0006325//chromatin organization;GO:0006351//transcription, DNA-templated;GO:000…	--
Epidermis_cell	ncbi_112185603	ncbi_112185603	0.35	0.214	1.42185	1.09662	0.374703	5.61851e-94	2.08896e-89	--	uncharacterized LOC112185603	-	-	-	-	-	-	-	--
Epidermis_cell	ncbi_112195964	OsI_15387	0.536	0.39	4.07954	2.84556	0.519693	9.95612e-94	3.70168e-89	OsI_15387	probable aldo-keto reductase 2	-	-	-	-	-	GO:0047834//D-threo-aldose 1-dehydrogenase activity	-	--
Epidermis_cell	ncbi_112167909	At4g25390	0.274	0.153	0.840131	0.629262	0.416953	1.11526e-93	4.14653e-89	At4g25390	receptor-like serine/threonine-protein kinase At4g25390	-	-	-	-	GO:0005575//cellular_component;GO:0005623//cell;GO:0005886//plasma membrane;GO:0016020//membrane;GO:0016021//integral component of membrane;GO:0031224//intrinsic component of membrane;GO:0044425//membrane part;GO:0044464//cell part;GO:0071944//cell periphery	GO:0000166//nucleotide binding;GO:0003674//molecular_function;GO:0003824//catalytic activity;GO:0004672//protein kinase activity;GO:0004674//protein serine/threonine kinase activity;GO:0004675//transmembrane receptor protein serine/threonine kinase activity;GO:0004888//transmembrane signaling receptor activity;GO:0005488//binding;GO:0005524//ATP binding;GO:0008144//drug binding;GO:0016301//kinase…	GO:0006464//cellular protein modification process;GO:0006468//protein phosphorylation;GO:0006793//phosphorus metabolic process;GO:0006796//phosphate-containing compound metabolic process;GO:0006807//nitrogen compound metabolic process;GO:0007154//cell communication;GO:0007165//signal transduction;GO:0007166//cell surface receptor signaling pathway;GO:0007167//enzyme linked receptor protein signal…	--
Epidermis_cell	ncbi_112171871	P4H3	0.286	0.163	0.86387	0.666527	0.374151	2.09273e-93	7.78075e-89	P4H3	probable prolyl 4-hydroxylase 3, transcript variant X1	Metabolism;Metabolism	Global and overview maps;Amino acid metabolism	ko01100//Metabolic pathways;ko00330//Arginine and proline metabolism	K00472;K00472	GO:0005575//cellular_component;GO:0005622//intracellular;GO:0005623//cell;GO:0005737//cytoplasm;GO:0005768//endosome;GO:0005783//endoplasmic reticulum;GO:0005788//endoplasmic reticulum lumen;GO:0005789//endoplasmic reticulum membrane;GO:0005794//Golgi apparatus;GO:0005802//trans-Golgi network;GO:0012505//endomembrane system;GO:0016020//membrane;GO:0016021//integral component of membrane;GO:003122…	GO:0003674//molecular_function;GO:0003824//catalytic activity;GO:0004656//procollagen-proline 4-dioxygenase activity;GO:0005488//binding;GO:0005506//iron ion binding;GO:0016491//oxidoreductase activity;GO:0016701//oxidoreductase activity, acting on single donors with incorporation of molecular oxygen;GO:0016702//oxidoreductase activity, acting on single donors with incorporation of molecular oxyg…	GO:0006464//cellular protein modification process;GO:0006807//nitrogen compound metabolic process;GO:0008150//biological_process;GO:0008152//metabolic process;GO:0009987//cellular process;GO:0018126//protein hydroxylation;GO:0018193//peptidyl-amino acid modification;GO:0018208//peptidyl-proline modification;GO:0019511//peptidyl-proline hydroxylation;GO:0019538//protein metabolic process;GO:003621…	--
Epidermis_cell	ncbi_112172733	AMY2	0.254	0.138	0.741572	0.559587	0.406223	2.37131e-93	8.81655e-89	AMY2	probable alpha-amylase 2	Metabolism;Metabolism;Metabolism	Global and overview maps;Global and overview maps;Carbohydrate metabolism	ko01100//Metabolic pathways;ko01110//Biosynthesis of secondary metabolites;ko00500//Starch and sucrose metabolism	K01176;K01176;K01176	GO:0005575//cellular_component;GO:0005576//extracellular region;GO:0005622//intracellular;GO:0005623//cell;GO:0005634//nucleus;GO:0005737//cytoplasm;GO:0005829//cytosol;GO:0044424//intracellular part;GO:0044444//cytoplasmic part;GO:0044464//cell part	GO:0003674//molecular_function;GO:0003676//nucleic acid binding;GO:0003824//catalytic activity;GO:0004553//hydrolase activity, hydrolyzing O-glycosyl compounds;GO:0004556//alpha-amylase activity;GO:0005488//binding;GO:0005509//calcium ion binding;GO:0008081//phosphoric diester hydrolase activity;GO:0008270//zinc ion binding;GO:0008788//alpha,alpha-phosphotrehalase activity;GO:0016160//amylase act…	GO:0000272//polysaccharide catabolic process;GO:0005975//carbohydrate metabolic process;GO:0005976//polysaccharide metabolic process;GO:0005982//starch metabolic process;GO:0005983//starch catabolic process;GO:0005984//disaccharide metabolic process;GO:0005985//sucrose metabolic process;GO:0005987//sucrose catabolic process;GO:0005991//trehalose metabolic process;GO:0006073//cellular glucan metab…	--
Epidermis_cell	ncbi_112200216	WRKY48	0.53	0.374	2.81676	2.194	0.360476	5.11691e-93	1.90247e-88	WRKY48	probable WRKY transcription factor 48	-	-	-	-	GO:0005575//cellular_component;GO:0005622//intracellular;GO:0005623//cell;GO:0005634//nucleus;GO:0043226//organelle;GO:0043227//membrane-bounded organelle;GO:0043229//intracellular organelle;GO:0043231//intracellular membrane-bounded organelle;GO:0044424//intracellular part;GO:0044464//cell part	GO:0003674//molecular_function;GO:0003676//nucleic acid binding;GO:0003677//DNA binding;GO:0003700//transcription factor activity, sequence-specific DNA binding;GO:0005488//binding;GO:0043565//sequence-specific DNA binding;GO:0097159//organic cyclic compound binding;GO:1901363//heterocyclic compound binding	GO:0006139//nucleobase-containing compound metabolic process;GO:0006351//transcription, DNA-templated;GO:0006355//regulation of transcription, DNA-templated;GO:0006725//cellular aromatic compound metabolic process;GO:0006807//nitrogen compound metabolic process;GO:0006950//response to stress;GO:0006952//defense response;GO:0008150//biological_process;GO:0008152//metabolic process;GO:0009058//bios…	WRKY
Epidermis_cell	ncbi_112188541	ERD7	0.29	0.165	0.816301	0.633334	0.366134	8.85732e-93	3.29315e-88	ERD7	protein EARLY-RESPONSIVE TO DEHYDRATION 7, chloroplastic	Cellular Processes	Transport and catabolism	ko04144//Endocytosis	K19366	GO:0019028//viral capsid	GO:0005198//structural molecule activity	-	--
Epidermis_cell	ncbi_112174017	DTX49	0.298	0.175	1.24635	0.820086	0.603864	1.0088e-92	3.75072e-88	DTX49	protein DETOXIFICATION 49	-	-	-	-	GO:0005575//cellular_component;GO:0016020//membrane;GO:0016021//integral component of membrane;GO:0031224//intrinsic component of membrane;GO:0044425//membrane part	GO:0003674//molecular_function;GO:0005215//transporter activity;GO:0015238//drug transmembrane transporter activity;GO:0015291//secondary active transmembrane transporter activity;GO:0015297//antiporter activity;GO:0022804//active transmembrane transporter activity;GO:0022857//transmembrane transporter activity;GO:0042910//xenobiotic transporter activity	GO:0006810//transport;GO:0006855//drug transmembrane transport;GO:0008150//biological_process;GO:0015893//drug transport;GO:0042221//response to chemical;GO:0042493//response to drug;GO:0050896//response to stimulus;GO:0051179//localization;GO:0051234//establishment of localization;GO:0055085//transmembrane transport	--
Epidermis_cell	ncbi_112177708	ncbi_112177708	0.549	0.401	3.94234	2.74494	0.52228	1.47222e-92	5.47371e-88	--	uncharacterized LOC112177708	-	-	-	-	-	-	-	--
Epidermis_cell	ncbi_112177044	ncbi_112177044	0.322	0.195	1.23272	0.86093	0.51788	4.54783e-92	1.69088e-87	--	uncharacterized LOC112177044	-	-	-	-	-	-	-	--
Epidermis_cell	ncbi_112198095	ncbi_112198095	0.355	0.219	1.15588	0.883138	0.388282	1.49819e-91	5.57027e-87	--	uncharacterized LOC112198095, transcript variant X1	-	-	-	-	-	-	-	--
Epidermis_cell	ncbi_112199856	Fra	0.355	0.216	1.70703	1.31294	0.378679	2.60362e-91	9.68027e-87	Fra	major strawberry allergen Fra a 1.05	-	-	-	-	-	-	GO:0006952//defense response	--
Epidermis_cell	ncbi_112195403	MALD3	0.285	0.172	1.52252	0.900587	0.757526	4.86071e-91	1.80721e-86	MALD3	non-specific lipid-transfer protein 1	-	-	-	-	-	GO:0003674//molecular_function;GO:0005488//binding;GO:0008289//lipid binding	GO:0006810//transport;GO:0006869//lipid transport;GO:0008150//biological_process;GO:0010876//lipid localization;GO:0033036//macromolecule localization;GO:0051179//localization;GO:0051234//establishment of localization;GO:0071702//organic substance transport	--
Epidermis_cell	ncbi_112182962	ncbi_112182962	0.551	0.397	3.39268	2.63263	0.365921	6.57287e-91	2.44379e-86	--	uncharacterized LOC112182962	-	-	-	-	-	-	-	--
Epidermis_cell	ncbi_112186551	ILK1	0.271	0.153	0.816692	0.584466	0.482673	7.65942e-91	2.84777e-86	ILK1	integrin-linked protein kinase 1	-	-	-	-	GO:0005575//cellular_component;GO:0005622//intracellular;GO:0005623//cell;GO:0016020//membrane;GO:0044464//cell part	GO:0000166//nucleotide binding;GO:0003674//molecular_function;GO:0003824//catalytic activity;GO:0004672//protein kinase activity;GO:0004674//protein serine/threonine kinase activity;GO:0004713//protein tyrosine kinase activity;GO:0005488//binding;GO:0005515//protein binding;GO:0005524//ATP binding;GO:0008144//drug binding;GO:0016301//kinase activity;GO:0016740//transferase activity;GO:0016772//tr…	GO:0006464//cellular protein modification process;GO:0006468//protein phosphorylation;GO:0006793//phosphorus metabolic process;GO:0006796//phosphate-containing compound metabolic process;GO:0006807//nitrogen compound metabolic process;GO:0007154//cell communication;GO:0007165//signal transduction;GO:0008150//biological_process;GO:0008152//metabolic process;GO:0009987//cellular process;GO:0016310/…	--
Epidermis_cell	ncbi_112197785	ncbi_112197785	0.28	0.159	0.756619	0.572215	0.403009	1.73242e-90	6.44112e-86	--	uncharacterized zinc finger CCHC domain-containing protein At4g19190, transcript variant X1	-	-	-	-	-	-	-	--
Epidermis_cell	ncbi_112174777	ACA12	0.283	0.161	0.968629	0.748302	0.372324	2.83592e-90	1.05439e-85	ACA12	calcium-transporting ATPase 12, plasma membrane-type, transcript variant X1	-	-	-	-	GO:0005575//cellular_component;GO:0005622//intracellular;GO:0005623//cell;GO:0005886//plasma membrane;GO:0005887//integral component of plasma membrane;GO:0016020//membrane;GO:0016021//integral component of membrane;GO:0031004//potassium ion-transporting ATPase complex;GO:0031224//intrinsic component of membrane;GO:0031226//intrinsic component of plasma membrane;GO:0043226//organelle;GO:0043227//…	GO:0000166//nucleotide binding;GO:0003674//molecular_function;GO:0003824//catalytic activity;GO:0004008//copper-exporting ATPase activity;GO:0004647//phosphoserine phosphatase activity;GO:0005215//transporter activity;GO:0005375//copper ion transmembrane transporter activity;GO:0005388//calcium-transporting ATPase activity;GO:0005488//binding;GO:0005515//protein binding;GO:0005516//calmodulin bin…	GO:0006545//glycine biosynthetic process;GO:0006564//L-serine biosynthetic process;GO:0006810//transport;GO:0006811//ion transport;GO:0006812//cation transport;GO:0006813//potassium ion transport;GO:0006816//calcium ion transport;GO:0006825//copper ion transport;GO:0008150//biological_process;GO:0008152//metabolic process;GO:0015691//cadmium ion transport;GO:0015693//magnesium ion transport;GO:00…	--
Epidermis_cell	ncbi_112197063	STP13	0.868	0.793	14.1778	10.4829	0.435595	4.5989e-89	1.70987e-84	STP13	sugar transport protein 13	-	-	-	-	GO:0005575//cellular_component;GO:0005623//cell;GO:0005886//plasma membrane;GO:0005887//integral component of plasma membrane;GO:0005911//cell-cell junction;GO:0009506//plasmodesma;GO:0016020//membrane;GO:0016021//integral component of membrane;GO:0030054//cell junction;GO:0031224//intrinsic component of membrane;GO:0044425//membrane part;GO:0044464//cell part;GO:0055044//symplast;GO:0071944//cel…	GO:0003674//molecular_function;GO:0005215//transporter activity;GO:0005351//sugar:proton symporter activity;GO:0005355//glucose transmembrane transporter activity;GO:0005356//hydrogen:glucose symporter activity;GO:0005358//high-affinity hydrogen:glucose symporter activity;GO:0005402//cation:sugar symporter activity;GO:0008028//monocarboxylic acid transmembrane transporter activity;GO:0008324//cat…	GO:0001101//response to acid chemical;GO:0006810//transport;GO:0006811//ion transport;GO:0006812//cation transport;GO:0006855//drug transmembrane transport;GO:0006950//response to stress;GO:0006970//response to osmotic stress;GO:0008150//biological_process;GO:0008643//carbohydrate transport;GO:0008645//hexose transport;GO:0009414//response to water deprivation;GO:0009415//response to water;GO:000…	--
Epidermis_cell	ncbi_112164504	CSC1	0.868	0.749	10.7367	8.22182	0.385025	6.84611e-89	2.54538e-84	CSC1	calcium permeable stress-gated cation channel 1, transcript variant X1	-	-	-	-	GO:0016020//membrane	-	-	--
Epidermis_cell	ncbi_112192778	COR2	0.385	0.249	2.03948	1.51135	0.432361	3.18067e-88	1.18257e-83	COR2	non-functional NADPH-dependent codeinone reductase 2	Metabolism;Metabolism;Metabolism	Global and overview maps;Global and overview maps;Biosynthesis of other secondary metabolites	ko01100//Metabolic pathways;ko01110//Biosynthesis of secondary metabolites;ko00999//Biosynthesis of various plant secondary metabolites	K22374;K22374;K22374	-	GO:0047834//D-threo-aldose 1-dehydrogenase activity	-	--
Epidermis_cell	ncbi_112185980	RLK5	0.288	0.167	0.900549	0.699196	0.365107	6.34969e-88	2.36081e-83	RLK5	receptor-like protein kinase HSL1	-	-	-	-	-	GO:0004672//protein kinase activity;GO:0005515//protein binding;GO:0005524//ATP binding	GO:0006468//protein phosphorylation	--
Epidermis_cell	ncbi_121048757	ncbi_121048757	0.745	0.618	10.6127	6.73546	0.655943	1.17502e-87	4.36873e-83	--	abscisic stress-ripening protein 5-like	-	-	-	-	-	-	-	--
Epidermis_cell	ncbi_112196014	AUX22D	0.348	0.214	1.52082	1.18163	0.364066	4.50774e-87	1.67598e-82	AUX22D	auxin-induced protein 22D	Environmental Information Processing	Signal transduction	ko04075//Plant hormone signal transduction	K14484	GO:0005575//cellular_component;GO:0005622//intracellular;GO:0005623//cell;GO:0005634//nucleus;GO:0043226//organelle;GO:0043227//membrane-bounded organelle;GO:0043229//intracellular organelle;GO:0043231//intracellular membrane-bounded organelle;GO:0044424//intracellular part;GO:0044464//cell part	GO:0001067//regulatory region nucleic acid binding;GO:0003674//molecular_function;GO:0003676//nucleic acid binding;GO:0003677//DNA binding;GO:0003700//transcription factor activity, sequence-specific DNA binding;GO:0005488//binding;GO:0043565//sequence-specific DNA binding;GO:0044212//transcription regulatory region DNA binding;GO:0097159//organic cyclic compound binding;GO:1901363//heterocyclic …	GO:0006139//nucleobase-containing compound metabolic process;GO:0006351//transcription, DNA-templated;GO:0006355//regulation of transcription, DNA-templated;GO:0006725//cellular aromatic compound metabolic process;GO:0006807//nitrogen compound metabolic process;GO:0007154//cell communication;GO:0007165//signal transduction;GO:0008150//biological_process;GO:0008152//metabolic process;GO:0009058//b…	--
Epidermis_cell	ncbi_112177971	ncbi_112177971	0.736	0.577	7.78203	5.88894	0.402138	1.50697e-86	5.60293e-82	--	uncharacterized LOC112177971	-	-	-	-	-	-	-	--
Epidermis_cell	ncbi_112193892	ncbi_112193892	0.555	0.418	4.00537	3.02318	0.405868	5.90742e-86	2.19638e-81	--	uncharacterized LOC112193892	-	-	-	-	-	GO:0003677//DNA binding;GO:0009036//Type II site-specific deoxyribonuclease activity	GO:0009307//DNA restriction-modification system	--
Epidermis_cell	ncbi_112193227	UGT73D1	0.408	0.269	2.63787	1.9255	0.45414	6.79876e-85	2.52778e-80	UGT73D1	UDP-glycosyltransferase 73D1	-	-	-	-	GO:0005575//cellular_component;GO:0005622//intracellular;GO:0005623//cell;GO:0043226//organelle;GO:0043227//membrane-bounded organelle;GO:0043229//intracellular organelle;GO:0043231//intracellular membrane-bounded organelle;GO:0044424//intracellular part;GO:0044464//cell part	GO:0003674//molecular_function;GO:0003824//catalytic activity;GO:0008194//UDP-glycosyltransferase activity;GO:0016740//transferase activity;GO:0016757//transferase activity, transferring glycosyl groups;GO:0016758//transferase activity, transferring hexosyl groups;GO:0035251//UDP-glucosyltransferase activity;GO:0046527//glucosyltransferase activity;GO:0080043//quercetin 3-O-glucosyltransferase ac…	GO:0008150//biological_process;GO:0008152//metabolic process	--
Epidermis_cell	ncbi_112193919	IQM3	0.481	0.334	2.32775	1.7655	0.39886	8.26619e-85	3.07337e-80	IQM3	IQ domain-containing protein IQM3	-	-	-	-	-	GO:0005515//protein binding	-	--
Epidermis_cell	ncbi_112166790	ncbi_112166790	0.414	0.284	2.26828	1.59124	0.511448	8.8573e-85	3.29314e-80	--	protein TIFY 5A	-	-	-	-	GO:0005575//cellular_component;GO:0005622//intracellular;GO:0005623//cell;GO:0005634//nucleus;GO:0043226//organelle;GO:0043227//membrane-bounded organelle;GO:0043229//intracellular organelle;GO:0043231//intracellular membrane-bounded organelle;GO:0044424//intracellular part;GO:0044464//cell part	GO:0003674//molecular_function;GO:0003712//transcription cofactor activity;GO:0003714//transcription corepressor activity	GO:0006139//nucleobase-containing compound metabolic process;GO:0006351//transcription, DNA-templated;GO:0006355//regulation of transcription, DNA-templated;GO:0006725//cellular aromatic compound metabolic process;GO:0006807//nitrogen compound metabolic process;GO:0006950//response to stress;GO:0006952//defense response;GO:0008150//biological_process;GO:0008152//metabolic process;GO:0009058//bios…	Tify
Epidermis_cell	ncbi_112178556	ERF1A	0.417	0.277	1.78998	1.37321	0.382394	1.56722e-84	5.82693e-80	ERF1A	ethylene-responsive transcription factor 2	-	-	-	-	GO:0005575//cellular_component;GO:0005622//intracellular;GO:0005623//cell;GO:0005634//nucleus;GO:0043226//organelle;GO:0043227//membrane-bounded organelle;GO:0043229//intracellular organelle;GO:0043231//intracellular membrane-bounded organelle;GO:0044424//intracellular part;GO:0044464//cell part	GO:0003674//molecular_function;GO:0003676//nucleic acid binding;GO:0003677//DNA binding;GO:0003700//transcription factor activity, sequence-specific DNA binding;GO:0005488//binding;GO:0097159//organic cyclic compound binding;GO:1901363//heterocyclic compound binding	GO:0000160//phosphorelay signal transduction system;GO:0006139//nucleobase-containing compound metabolic process;GO:0006351//transcription, DNA-templated;GO:0006355//regulation of transcription, DNA-templated;GO:0006725//cellular aromatic compound metabolic process;GO:0006807//nitrogen compound metabolic process;GO:0006950//response to stress;GO:0006952//defense response;GO:0007154//cell communic…	AP2-EREBP
Epidermis_cell	ncbi_112186412	CAD	0.665	0.529	5.72461	4.33052	0.402637	7.47851e-84	2.78051e-79	CAD	probable mannitol dehydrogenase, transcript variant X1	-	-	-	-	GO:0005737//cytoplasm	GO:0000286//alanine dehydrogenase activity;GO:0004024//alcohol dehydrogenase activity, zinc-dependent;GO:0004197//cysteine-type endopeptidase activity;GO:0004617//phosphoglycerate dehydrogenase activity;GO:0008270//zinc ion binding;GO:0008678//2-deoxy-D-gluconate 3-dehydrogenase activity;GO:0008743//L-threonine 3-dehydrogenase activity;GO:0016491//oxidoreductase activity;GO:0016655//oxidoreductas…	GO:0000272//polysaccharide catabolic process;GO:0006113//fermentation;GO:0006522//alanine metabolic process;GO:0006564//L-serine biosynthetic process;GO:0006567//threonine catabolic process;GO:0006631//fatty acid metabolic process;GO:0008152//metabolic process;GO:0009404//toxin metabolic process;GO:0010127//mycothiol-dependent detoxification;GO:0019439//aromatic compound catabolic process;GO:0030…	--
Epidermis_cell	ncbi_112178801	ncbi_112178801	0.478	0.34	2.44938	1.77601	0.463772	1.65729e-83	6.16182e-79	--	uncharacterized LOC112178801	-	-	-	-	-	-	-	--
Epidermis_cell	ncbi_112197714	lip	0.282	0.166	0.838406	0.638759	0.392376	3.4818e-83	1.29453e-78	lip	lipase	-	-	-	-	-	-	-	--
Epidermis_cell	ncbi_112197701	ACA13	0.39	0.256	1.82522	1.32294	0.464324	3.59698e-83	1.33736e-78	ACA13	putative calcium-transporting ATPase 13, plasma membrane-type	-	-	-	-	GO:0031004//potassium ion-transporting ATPase complex	GO:0004008//copper-exporting ATPase activity;GO:0004647//phosphoserine phosphatase activity;GO:0005375//copper ion transmembrane transporter activity;GO:0005388//calcium-transporting ATPase activity;GO:0008556//potassium-transporting ATPase activity;GO:0008967//phosphoglycolate phosphatase activity;GO:0015434//cadmium-transporting ATPase activity;GO:0015444//magnesium-importing ATPase activity;GO…	GO:0006545//glycine biosynthetic process;GO:0006564//L-serine biosynthetic process;GO:0006813//potassium ion transport;GO:0006816//calcium ion transport;GO:0006825//copper ion transport;GO:0008152//metabolic process;GO:0015691//cadmium ion transport;GO:0015693//magnesium ion transport;GO:0030001//metal ion transport	--
Epidermis_cell	ncbi_121048778	LHT1	0.397	0.259	2.24791	1.7083	0.396019	4.56138e-82	1.69592e-77	LHT1	lysine histidine transporter 1-like	-	-	-	-	GO:0005887//integral component of plasma membrane	GO:0015173//aromatic amino acid transmembrane transporter activity	GO:0003333//amino acid transmembrane transport;GO:0015801//aromatic amino acid transport	--
Epidermis_cell	ncbi_112178747	CML19	0.707	0.572	6.55206	4.97431	0.397451	4.11604e-80	1.53034e-75	CML19	putative calcium-binding protein CML19	Organismal Systems	Environmental adaptation	ko04626//Plant-pathogen interaction	K13448	GO:0005575//cellular_component;GO:0005622//intracellular;GO:0005623//cell;GO:0005634//nucleus;GO:0005737//cytoplasm;GO:0043226//organelle;GO:0043227//membrane-bounded organelle;GO:0043229//intracellular organelle;GO:0043231//intracellular membrane-bounded organelle;GO:0044424//intracellular part;GO:0044464//cell part	GO:0003674//molecular_function;GO:0004553//hydrolase activity, hydrolyzing O-glycosyl compounds;GO:0005488//binding;GO:0005509//calcium ion binding;GO:0005515//protein binding;GO:0043167//ion binding;GO:0043169//cation binding;GO:0046872//metal ion binding	GO:0000272//polysaccharide catabolic process;GO:0000302//response to reactive oxygen species;GO:0001101//response to acid chemical;GO:0006950//response to stress;GO:0006979//response to oxidative stress;GO:0008150//biological_process;GO:0010035//response to inorganic substance;GO:0010193//response to ozone;GO:0042221//response to chemical;GO:0042493//response to drug;GO:0046677//response to antib…	--
Epidermis_cell	ncbi_112174468	ncbi_112174468	0.342	0.216	1.3728	1.05701	0.377129	1.12694e-79	4.18996e-75	--	uncharacterized LOC112174468	-	-	-	-	-	-	-	--
Epidermis_cell	ncbi_112193875	At2g38640	0.456	0.319	2.49519	1.88333	0.405865	4.2907e-79	1.59528e-74	At2g38640	protein LURP-one-related 8	-	-	-	-	-	-	-	--
Epidermis_cell	ncbi_112178721	BRG3	0.271	0.16	0.836987	0.644918	0.37609	4.55759e-79	1.69451e-74	BRG3	E3 ubiquitin-protein ligase BOI	-	-	-	-	GO:0005672//transcription factor TFIIA complex	GO:0003723//RNA binding;GO:0005524//ATP binding;GO:0016779//nucleotidyltransferase activity	GO:0006367//transcription initiation from RNA polymerase II promoter;GO:0006396//RNA processing;GO:0007059//chromosome segregation;GO:0030261//chromosome condensation	--
Epidermis_cell	ncbi_112189479	DBR	0.778	0.679	9.14902	6.78996	0.430215	5.57277e-79	2.07196e-74	DBR	2-alkenal reductase (NADP(+)-dependent)	-	-	-	-	-	GO:0008743//L-threonine 3-dehydrogenase activity;GO:0016655//oxidoreductase activity, acting on NAD(P)H, quinone or similar compound as acceptor	GO:0006567//threonine catabolic process;GO:0008152//metabolic process;GO:0055114//oxidation-reduction process	--
Epidermis_cell	ncbi_112195220	ncbi_112195220	0.57	0.425	3.96183	3.03306	0.385395	8.31897e-79	3.09299e-74
Epidermis_cell	ncbi_112201711	PDR2	0.825	0.711	9.21182	7.03932	0.38805	1.63726e-78	6.08733e-74	PDR2	pleiotropic drug resistance protein 2	-	-	-	-	GO:0000502//proteasome complex;GO:0005575//cellular_component;GO:0005737//cytoplasm;GO:0005887//integral component of plasma membrane;GO:0009379//Holliday junction helicase complex;GO:0009380//excinuclease repair complex;GO:0009898//cytoplasmic side of plasma membrane;GO:0016020//membrane;GO:0016021//integral component of membrane;GO:0043190//ATP-binding cassette (ABC) transporter complex;GO:0055…	GO:0003674//molecular_function;GO:0003723//RNA binding;GO:0003724//RNA helicase activity;GO:0003924//GTPase activity;GO:0004222//metalloendopeptidase activity;GO:0004385//guanylate kinase activity;GO:0005260//channel-conductance-controlling ATPase activity;GO:0005319//lipid transporter activity;GO:0005524//ATP binding;GO:0005525//GTP binding;GO:0008565//protein transporter activity;GO:0009378//fo…	GO:0000910//cytokinesis;GO:0002949//tRNA threonylcarbamoyladenosine modification;GO:0006281//DNA repair;GO:0006289//nucleotide-excision repair;GO:0006310//DNA recombination;GO:0006400//tRNA modification;GO:0006508//proteolysis;GO:0006576//cellular biogenic amine metabolic process;GO:0006777//Mo-molybdopterin cofactor biosynthetic process;GO:0006810//transport;GO:0006817//phosphate ion transport;G…	--
Epidermis_cell	ncbi_112168065	ncbi_112168065	0.281	0.17	0.976792	0.69385	0.493427	2.29919e-77	8.5484e-73	--	uncharacterized LOC112168065	-	-	-	-	-	-	-	--
Epidermis_cell	ncbi_112187652	At2g23790	0.288	0.179	1.19465	0.777981	0.61878	1.88745e-76	7.01755e-72	At2g23790	calcium uniporter protein 2, mitochondrial	-	-	-	-	-	GO:0003887//DNA-directed DNA polymerase activity;GO:0004523//RNA-DNA hybrid ribonuclease activity	-	--
Epidermis_cell	ncbi_112200817	IAA14	0.407	0.289	2.54199	1.66756	0.608219	5.48074e-76	2.03774e-71	IAA14	auxin-responsive protein IAA14	Environmental Information Processing	Signal transduction	ko04075//Plant hormone signal transduction	K14484	GO:0005575//cellular_component;GO:0005622//intracellular;GO:0005623//cell;GO:0005634//nucleus;GO:0043226//organelle;GO:0043227//membrane-bounded organelle;GO:0043229//intracellular organelle;GO:0043231//intracellular membrane-bounded organelle;GO:0044424//intracellular part;GO:0044464//cell part	GO:0003674//molecular_function;GO:0003700//transcription factor activity, sequence-specific DNA binding	GO:0001101//response to acid chemical;GO:0006139//nucleobase-containing compound metabolic process;GO:0006351//transcription, DNA-templated;GO:0006355//regulation of transcription, DNA-templated;GO:0006725//cellular aromatic compound metabolic process;GO:0006807//nitrogen compound metabolic process;GO:0006950//response to stress;GO:0007154//cell communication;GO:0007165//signal transduction;GO:00…	--
Epidermis_cell	ncbi_112196009	ACA13	0.302	0.189	1.56776	1.0218	0.617587	6.29156e-76	2.3392e-71	ACA13	putative calcium-transporting ATPase 13, plasma membrane-type	-	-	-	-	GO:0031004//potassium ion-transporting ATPase complex	GO:0004008//copper-exporting ATPase activity;GO:0004647//phosphoserine phosphatase activity;GO:0005375//copper ion transmembrane transporter activity;GO:0005388//calcium-transporting ATPase activity;GO:0008556//potassium-transporting ATPase activity;GO:0015434//cadmium-transporting ATPase activity;GO:0015444//magnesium-importing ATPase activity;GO:0016787//hydrolase activity;GO:0042625//ATPase co…	GO:0006545//glycine biosynthetic process;GO:0006564//L-serine biosynthetic process;GO:0006813//potassium ion transport;GO:0006816//calcium ion transport;GO:0006825//copper ion transport;GO:0008152//metabolic process;GO:0015691//cadmium ion transport;GO:0015693//magnesium ion transport;GO:0030001//metal ion transport	--
Epidermis_cell	ncbi_112177707	ncbi_112177707	0.38	0.262	2.00256	1.34134	0.578173	1.19812e-75	4.4546e-71	--	uncharacterized LOC112177707	-	-	-	-	-	-	-	--
Epidermis_cell	ncbi_112187695	CYP81E8	0.828	0.78	14.79	10.1238	0.546875	1.92161e-74	7.14455e-70	CYP81E8	cytochrome P450 81Q32	-	-	-	-	-	GO:0005506//iron ion binding;GO:0016705//oxidoreductase activity, acting on paired donors, with incorporation or reduction of molecular oxygen;GO:0020037//heme binding	GO:0055114//oxidation-reduction process	--
Epidermis_cell	ncbi_112169646	CCMFN2	0.329	0.212	1.61634	1.20883	0.419118	2.09334e-74	7.78303e-70	CCMFN2	probable cytochrome c biosynthesis protein	-	-	-	-	-	GO:0003824//catalytic activity;GO:0020037//heme binding	GO:0017004//cytochrome complex assembly;GO:0055114//oxidation-reduction process	--
Epidermis_cell	ncbi_112170474	ncbi_112170474	0.347	0.229	1.29899	0.939673	0.467156	2.59713e-73	9.65612e-69	--	uncharacterized LOC112170474	-	-	-	-	-	-	-	--
Epidermis_cell	ncbi_112179387	ERF020	0.586	0.445	3.90447	3.01489	0.373019	9.9545e-72	3.70108e-67	ERF020	ethylene-responsive transcription factor ERF020	-	-	-	-	GO:0005575//cellular_component;GO:0005622//intracellular;GO:0005623//cell;GO:0005634//nucleus;GO:0005737//cytoplasm;GO:0043226//organelle;GO:0043227//membrane-bounded organelle;GO:0043229//intracellular organelle;GO:0043231//intracellular membrane-bounded organelle;GO:0044424//intracellular part;GO:0044464//cell part	GO:0003674//molecular_function;GO:0003676//nucleic acid binding;GO:0003677//DNA binding;GO:0003700//transcription factor activity, sequence-specific DNA binding;GO:0005488//binding;GO:0097159//organic cyclic compound binding;GO:1901363//heterocyclic compound binding	GO:0000160//phosphorelay signal transduction system;GO:0001101//response to acid chemical;GO:0006139//nucleobase-containing compound metabolic process;GO:0006351//transcription, DNA-templated;GO:0006355//regulation of transcription, DNA-templated;GO:0006725//cellular aromatic compound metabolic process;GO:0006807//nitrogen compound metabolic process;GO:0006950//response to stress;GO:0007154//cell…	AP2-EREBP
Epidermis_cell	ncbi_112193623	AMT2	0.278	0.172	0.940174	0.677	0.473772	5.59275e-71	2.07938e-66	AMT2	ammonium transporter 2	-	-	-	-	GO:0005575//cellular_component;GO:0005623//cell;GO:0005886//plasma membrane;GO:0005911//cell-cell junction;GO:0009506//plasmodesma;GO:0016020//membrane;GO:0016021//integral component of membrane;GO:0030054//cell junction;GO:0031224//intrinsic component of membrane;GO:0044425//membrane part;GO:0044464//cell part;GO:0055044//symplast;GO:0071944//cell periphery	GO:0003674//molecular_function;GO:0005215//transporter activity;GO:0008324//cation transmembrane transporter activity;GO:0008519//ammonium transmembrane transporter activity;GO:0015075//ion transmembrane transporter activity;GO:0015291//secondary active transmembrane transporter activity;GO:0015398//high-affinity secondary active ammonium transmembrane transporter activity;GO:0022804//active tran…	GO:0006810//transport;GO:0006811//ion transport;GO:0006812//cation transport;GO:0008150//biological_process;GO:0009605//response to external stimulus;GO:0009607//response to biotic stimulus;GO:0009624//response to nematode;GO:0015696//ammonium transport;GO:0034220//ion transmembrane transport;GO:0043207//response to external biotic stimulus;GO:0050896//response to stimulus;GO:0051179//localizatio…	--
Epidermis_cell	ncbi_112169741	ncbi_112169741	0.442	0.32	2.45209	1.85111	0.405621	8.21366e-71	3.05384e-66	--	uncharacterized LOC112169741	-	-	-	-	-	-	-	--
Epidermis_cell	ncbi_112188525	CYP81Q32	0.579	0.45	5.11276	3.72975	0.455022	1.28033e-70	4.76028e-66	CYP81Q32	cytochrome P450 81Q32	-	-	-	-	-	GO:0005506//iron ion binding;GO:0016705//oxidoreductase activity, acting on paired donors, with incorporation or reduction of molecular oxygen;GO:0020037//heme binding	GO:0055114//oxidation-reduction process	--
Epidermis_cell	ncbi_112174828	CYP81Q32	0.395	0.274	2.49339	1.72939	0.527844	6.12515e-70	2.27733e-65	CYP81Q32	cytochrome P450 81Q32	-	-	-	-	-	GO:0005506//iron ion binding;GO:0016705//oxidoreductase activity, acting on paired donors, with incorporation or reduction of molecular oxygen;GO:0020037//heme binding	GO:0055114//oxidation-reduction process	--
Epidermis_cell	ncbi_112187873	CYP81E8	0.498	0.372	4.03618	2.93609	0.459094	2.09691e-69	7.79632e-65	CYP81E8	cytochrome P450 81Q32	-	-	-	-	-	GO:0005506//iron ion binding;GO:0016705//oxidoreductase activity, acting on paired donors, with incorporation or reduction of molecular oxygen;GO:0020037//heme binding	GO:0055114//oxidation-reduction process	--
Epidermis_cell	ncbi_112185904	PILS5	0.391	0.271	1.92722	1.42994	0.430568	2.06483e-68	7.67702e-64	PILS5	protein PIN-LIKES 7, transcript variant X1	-	-	-	-	GO:0016021//integral component of membrane	-	GO:0055085//transmembrane transport	--
Epidermis_cell	ncbi_112189238	ncbi_112189238	0.355	0.243	1.70147	1.18217	0.525336	2.57046e-68	9.55698e-64	--	uncharacterized LOC112189238	-	-	-	-	-	-	-	--
Epidermis_cell	ncbi_121049499	RMA1H1	0.342	0.225	1.4068	1.08939	0.36889	4.67406e-68	1.73782e-63	RMA1H1	E3 ubiquitin-protein ligase RMA3-like	Genetic Information Processing	Folding, sorting and degradation	ko04141//Protein processing in endoplasmic reticulum	K10666	GO:0000109//nucleotide-excision repair complex;GO:0005575//cellular_component;GO:0005622//intracellular;GO:0005623//cell;GO:0005680//anaphase-promoting complex;GO:0005737//cytoplasm;GO:0005783//endoplasmic reticulum;GO:0005789//endoplasmic reticulum membrane;GO:0012505//endomembrane system;GO:0016020//membrane;GO:0016021//integral component of membrane;GO:0031224//intrinsic component of membrane;…	GO:0003674//molecular_function;GO:0003824//catalytic activity;GO:0004842//ubiquitin-protein transferase activity;GO:0005488//binding;GO:0005515//protein binding;GO:0008270//zinc ion binding;GO:0016740//transferase activity;GO:0019787//ubiquitin-like protein transferase activity;GO:0019899//enzyme binding;GO:0043167//ion binding;GO:0043169//cation binding;GO:0044390//ubiquitin-like protein conjuga…	GO:0001101//response to acid chemical;GO:0006289//nucleotide-excision repair;GO:0006464//cellular protein modification process;GO:0006508//proteolysis;GO:0006511//ubiquitin-dependent protein catabolic process;GO:0006515//misfolded or incompletely synthesized protein catabolic process;GO:0006807//nitrogen compound metabolic process;GO:0006950//response to stress;GO:0006970//response to osmotic str…	--
Epidermis_cell	ncbi_112173176	CYP94A2	0.546	0.424	4.84131	3.33931	0.53585	1.48993e-67	5.53956e-63	CYP94A2	cytochrome P450 94A2	Metabolism	Lipid metabolism	ko00073//Cutin, suberine and wax biosynthesis	K20769	GO:0005575//cellular_component;GO:0005622//intracellular;GO:0005623//cell;GO:0005737//cytoplasm;GO:0005783//endoplasmic reticulum;GO:0005789//endoplasmic reticulum membrane;GO:0012505//endomembrane system;GO:0016020//membrane;GO:0016021//integral component of membrane;GO:0031224//intrinsic component of membrane;GO:0031984//organelle subcompartment;GO:0042175//nuclear outer membrane-endoplasmic re…	GO:0003674//molecular_function;GO:0003824//catalytic activity;GO:0004497//monooxygenase activity;GO:0005488//binding;GO:0005506//iron ion binding;GO:0016491//oxidoreductase activity;GO:0016705//oxidoreductase activity, acting on paired donors, with incorporation or reduction of molecular oxygen;GO:0020037//heme binding;GO:0043167//ion binding;GO:0043169//cation binding;GO:0046872//metal ion bindi…	GO:0008150//biological_process;GO:0008152//metabolic process;GO:0055114//oxidation-reduction process	--
Epidermis_cell	ncbi_112188053	OPR3	0.506	0.377	3.89849	2.98799	0.383741	2.15754e-66	8.02175e-62	OPR3	12-oxophytodienoate reductase 3-like	Metabolism;Metabolism;Metabolism	Global and overview maps;Global and overview maps;Lipid metabolism	ko01100//Metabolic pathways;ko01110//Biosynthesis of secondary metabolites;ko00592//alpha-Linolenic acid metabolism	K05894;K05894;K05894	-	GO:0010181//FMN binding;GO:0016491//oxidoreductase activity	GO:0055114//oxidation-reduction process	--
Epidermis_cell	ncbi_112187861	CYP81E8	0.382	0.262	2.76505	1.9544	0.50058	1.03061e-65	3.83179e-61	CYP81E8	cytochrome P450 81Q32	-	-	-	-	-	GO:0005506//iron ion binding;GO:0016705//oxidoreductase activity, acting on paired donors, with incorporation or reduction of molecular oxygen;GO:0020037//heme binding	GO:0055114//oxidation-reduction process	--
Epidermis_cell	ncbi_112184401	DBR	0.382	0.262	2.56623	1.93462	0.407602	1.21239e-65	4.50765e-61	DBR	2-alkenal reductase (NADP(+)-dependent)	-	-	-	-	-	GO:0008743//L-threonine 3-dehydrogenase activity;GO:0016655//oxidoreductase activity, acting on NAD(P)H, quinone or similar compound as acceptor	GO:0006567//threonine catabolic process;GO:0008152//metabolic process;GO:0055114//oxidation-reduction process	--
Epidermis_cell	ncbi_121049414	psbD	0.269	0.168	1.27487	0.97239	0.390741	7.86804e-65	2.92534e-60	psbD	photosystem II D2 protein	Metabolism;Metabolism	Global and overview maps;Energy metabolism	ko01100//Metabolic pathways;ko00195//Photosynthesis	K02706;K02706	GO:0009521//photosystem;GO:0009538//photosystem I reaction center;GO:0009539//photosystem II reaction center	GO:0005488//binding;GO:0009055//electron carrier activity;GO:0045156//electron transporter, transferring electrons within the cyclic electron transport pathway of photosynthesis activity	GO:0009772//photosynthetic electron transport in photosystem II;GO:0019684//photosynthesis, light reaction	--
Epidermis_cell	ncbi_112169645	COX3	0.719	0.572	7.32091	5.42802	0.431598	4.42586e-64	1.64554e-59	COX3	cytochrome c oxidase subunit 3	Metabolism;Metabolism	Global and overview maps;Energy metabolism	ko01100//Metabolic pathways;ko00190//Oxidative phosphorylation	K02262;K02262	GO:0000276//mitochondrial proton-transporting ATP synthase complex, coupling factor F(o);GO:0005739//mitochondrion;GO:0016020//membrane;GO:0016021//integral component of membrane	GO:0008827//cytochrome o ubiquinol oxidase activity;GO:0015002//heme-copper terminal oxidase activity;GO:0015078//hydrogen ion transmembrane transporter activity;GO:0016682//oxidoreductase activity, acting on diphenols and related substances as donors, oxygen as acceptor	GO:0015986//ATP synthesis coupled proton transport;GO:0015990//electron transport coupled proton transport;GO:0055114//oxidation-reduction process	--
Epidermis_cell	ncbi_112203769	rbcL	0.945	0.867	55.361	40.887	0.437228	4.73445e-63	1.76027e-58	rbcL	ribulose bisphosphate carboxylase large chain	Metabolism;Metabolism;Metabolism;Metabolism;Metabolism	Global and overview maps;Global and overview maps;Global and overview maps;Energy metabolism;Carbohydrate metabolism	ko01100//Metabolic pathways;ko01110//Biosynthesis of secondary metabolites;ko01200//Carbon metabolism;ko00710//Carbon fixation in photosynthetic organisms;ko00630//Glyoxylate and dicarboxylate metabolism	K01601;K01601;K01601;K01601;K01601	-	GO:0000287//magnesium ion binding;GO:0016862//intramolecular oxidoreductase activity, interconverting keto- and enol-groups;GO:0016984//ribulose-bisphosphate carboxylase activity	GO:0015977//carbon fixation;GO:0019509//L-methionine biosynthetic process from methylthioadenosine	--
Epidermis_cell	ncbi_121049744	COX1	0.882	0.766	17.6915	12.2804	0.526704	1.55126e-62	5.76758e-58	COX1	cytochrome c oxidase subunit 1-like	Metabolism;Metabolism	Global and overview maps;Energy metabolism	ko01100//Metabolic pathways;ko00190//Oxidative phosphorylation	K02256;K02256	GO:0005575//cellular_component;GO:0005622//intracellular;GO:0005623//cell;GO:0005737//cytoplasm;GO:0005739//mitochondrion;GO:0005740//mitochondrial envelope;GO:0005743//mitochondrial inner membrane;GO:0005746//mitochondrial respiratory chain;GO:0005751//mitochondrial respiratory chain complex IV;GO:0005886//plasma membrane;GO:0016020//membrane;GO:0016021//integral component of membrane;GO:0019866…	GO:0003674//molecular_function;GO:0003824//catalytic activity;GO:0004129//cytochrome-c oxidase activity;GO:0005215//transporter activity;GO:0005488//binding;GO:0008324//cation transmembrane transporter activity;GO:0008827//cytochrome o ubiquinol oxidase activity;GO:0009055//electron carrier activity;GO:0015002//heme-copper terminal oxidase activity;GO:0015075//ion transmembrane transporter activi…	GO:0006091//generation of precursor metabolites and energy;GO:0006119//oxidative phosphorylation;GO:0006123//mitochondrial electron transport, cytochrome c to oxygen;GO:0006139//nucleobase-containing compound metabolic process;GO:0006163//purine nucleotide metabolic process;GO:0006725//cellular aromatic compound metabolic process;GO:0006753//nucleoside phosphate metabolic process;GO:0006793//phos…	--
Epidermis_cell	ncbi_112198199	Os04g0338000	0.27	0.172	1.35917	1.03415	0.394275	5.86202e-60	2.1795e-55	Os04g0338000	probable aldo-keto reductase 2, transcript variant X2	-	-	-	-	-	GO:0047834//D-threo-aldose 1-dehydrogenase activity	-	--
Epidermis_cell	ncbi_112203414	MSP1	0.274	0.176	0.766366	0.595721	0.363397	3.58881e-59	1.33432e-54	MSP1	leucine-rich repeat receptor protein kinase EMS1	-	-	-	-	-	GO:0004672//protein kinase activity;GO:0005524//ATP binding	GO:0006468//protein phosphorylation	--
Epidermis_cell	ncbi_112168300	MLO6	0.264	0.172	0.928308	0.656021	0.500862	8.04348e-58	2.99057e-53	MLO6	MLO-like protein 12	-	-	-	-	GO:0005575//cellular_component;GO:0005623//cell;GO:0005886//plasma membrane;GO:0016020//membrane;GO:0016021//integral component of membrane;GO:0031224//intrinsic component of membrane;GO:0044425//membrane part;GO:0044464//cell part;GO:0071944//cell periphery	GO:0003674//molecular_function;GO:0005488//binding;GO:0005515//protein binding;GO:0005516//calmodulin binding	GO:0002376//immune system process;GO:0006950//response to stress;GO:0006952//defense response;GO:0006955//immune response;GO:0008150//biological_process;GO:0009605//response to external stimulus;GO:0009607//response to biotic stimulus;GO:0009620//response to fungus;GO:0009814//defense response, incompatible interaction;GO:0009817//defense response to fungus, incompatible interaction;GO:0043207//r…	--
Epidermis_cell	ncbi_112171965	ND1	0.305	0.205	1.48119	1.132	0.387882	1.97095e-56	7.32798e-52	ND1	NADH-ubiquinone oxidoreductase chain 1	Metabolism;Metabolism	Global and overview maps;Energy metabolism	ko01100//Metabolic pathways;ko00190//Oxidative phosphorylation	K03878;K03878	GO:0016020//membrane	-	GO:0055114//oxidation-reduction process	--
Epidermis_cell	ncbi_112192467	ncbi_112192467	0.297	0.207	1.37555	0.941923	0.546328	5.61638e-54	2.08817e-49	--	uncharacterized LOC112192467	-	-	-	-	-	-	-	--
Epidermis_cell	ncbi_112195375	At2g37660	0.27	0.18	0.934456	0.703987	0.408577	1.08165e-52	4.02157e-48	At2g37660	uncharacterized protein At5g02240	-	-	-	-	GO:0005575//cellular_component;GO:0005576//extracellular region;GO:0005622//intracellular;GO:0005623//cell;GO:0005737//cytoplasm;GO:0009507//chloroplast;GO:0009532//plastid stroma;GO:0009536//plastid;GO:0009570//chloroplast stroma;GO:0009579//thylakoid;GO:0043226//organelle;GO:0043227//membrane-bounded organelle;GO:0043229//intracellular organelle;GO:0043231//intracellular membrane-bounded organe…	GO:0003674//molecular_function;GO:0003824//catalytic activity;GO:0003854//3-beta-hydroxy-delta5-steroid dehydrogenase activity;GO:0005488//binding;GO:0005507//copper ion binding;GO:0008839//4-hydroxy-tetrahydrodipicolinate reductase;GO:0016616//oxidoreductase activity, acting on the CH-OH group of donors, NAD or NADP as acceptor;GO:0016757//transferase activity, transferring glycosyl groups;GO:00…	GO:0005975//carbohydrate metabolic process;GO:0006694//steroid biosynthetic process;GO:0006950//response to stress;GO:0006952//defense response;GO:0008150//biological_process;GO:0009089//lysine biosynthetic process via diaminopimelate;GO:0009605//response to external stimulus;GO:0009607//response to biotic stimulus;GO:0009617//response to bacterium;GO:0042742//defense response to bacterium;GO:004…	--
Epidermis_cell	ncbi_112172814	ncbi_112172814	0.7	0.605	7.80208	5.58271	0.482893	1.2785e-48	4.75346e-44	--	uncharacterized LOC112172814	-	-	-	-	-	-	-	--
Epidermis_cell	ncbi_112182025	ACS1	0.316	0.223	1.79126	1.38324	0.37292	2.07925e-45	7.73065e-41	ACS1	1-aminocyclopropane-1-carboxylate synthase 1	Metabolism;Metabolism;Environmental Information Processing;Metabolism	Global and overview maps;Global and overview maps;Signal transduction;Amino acid metabolism	ko01100//Metabolic pathways;ko01110//Biosynthesis of secondary metabolites;ko04016//MAPK signaling pathway - plant;ko00270//Cysteine and methionine metabolism	K20772;K20772;K20772;K20772	GO:0005737//cytoplasm	GO:0003674//molecular_function;GO:0003824//catalytic activity;GO:0004400//histidinol-phosphate transaminase activity;GO:0004838//L-tyrosine:2-oxoglutarate aminotransferase activity;GO:0005488//binding;GO:0008144//drug binding;GO:0009016//succinyldiaminopimelate transaminase activity;GO:0016829//lyase activity;GO:0016831//carboxy-lyase activity;GO:0016846//carbon-sulfur lyase activity;GO:0016847//…	GO:0000003//reproduction;GO:0000105//histidine biosynthetic process;GO:0003006//developmental process involved in reproduction;GO:0006082//organic acid metabolic process;GO:0006520//cellular amino acid metabolic process;GO:0006531//aspartate metabolic process;GO:0006559//L-phenylalanine catabolic process;GO:0006572//tyrosine catabolic process;GO:0006807//nitrogen compound metabolic process;GO:000…	--
Epidermis_cell	ncbi_112183408	DREB3	0.25	0.17	0.825664	0.62033	0.412518	7.58115e-44	2.81867e-39	DREB3	ethylene-responsive transcription factor TINY	-	-	-	-	GO:0005575//cellular_component;GO:0005622//intracellular;GO:0005623//cell;GO:0005634//nucleus;GO:0043226//organelle;GO:0043227//membrane-bounded organelle;GO:0043229//intracellular organelle;GO:0043231//intracellular membrane-bounded organelle;GO:0044424//intracellular part;GO:0044464//cell part	GO:0003674//molecular_function;GO:0003676//nucleic acid binding;GO:0003677//DNA binding;GO:0003700//transcription factor activity, sequence-specific DNA binding;GO:0005488//binding;GO:0043565//sequence-specific DNA binding;GO:0097159//organic cyclic compound binding;GO:1901363//heterocyclic compound binding	GO:0000160//phosphorelay signal transduction system;GO:0006139//nucleobase-containing compound metabolic process;GO:0006351//transcription, DNA-templated;GO:0006355//regulation of transcription, DNA-templated;GO:0006725//cellular aromatic compound metabolic process;GO:0006807//nitrogen compound metabolic process;GO:0007154//cell communication;GO:0007165//signal transduction;GO:0008150//biological…	AP2-EREBP
Epidermis_cell	ncbi_112195959	SAT	0.548	0.464	5.46374	4.2361	0.36715	1.20541e-34	4.48171e-30	SAT	stemmadenine O-acetyltransferase	Metabolism;Metabolism;Metabolism;Metabolism;Metabolism	Global and overview maps;Global and overview maps;Biosynthesis of other secondary metabolites;Biosynthesis of other secondary metabolites;Biosynthesis of other secondary metabolites	ko01100//Metabolic pathways;ko01110//Biosynthesis of secondary metabolites;ko00940//Phenylpropanoid biosynthesis;ko00941//Flavonoid biosynthesis;ko00945//Stilbenoid, diarylheptanoid and gingerol biosynthesis	K13065;K13065;K13065;K13065;K13065	-	GO:0016747//transferase activity, transferring acyl groups other than amino-acyl groups	-	--
Epidermis_cell	ncbi_121048785	CAB-151	0.31	0.263	2.41834	1.74795	0.468347	5.43601e-20	2.02111e-15	CAB-151	chlorophyll a-b binding protein 151, chloroplastic	Metabolism;Metabolism	Global and overview maps;Energy metabolism	ko01100//Metabolic pathways;ko00196//Photosynthesis - antenna proteins	K08913;K08913	GO:0005575//cellular_component;GO:0005622//intracellular;GO:0005623//cell;GO:0005737//cytoplasm;GO:0009507//chloroplast;GO:0009521//photosystem;GO:0009522//photosystem I;GO:0009523//photosystem II;GO:0009534//chloroplast thylakoid;GO:0009535//chloroplast thylakoid membrane;GO:0009536//plastid;GO:0009579//thylakoid;GO:0016020//membrane;GO:0016021//integral component of membrane;GO:0031224//intrins…	GO:0003674//molecular_function;GO:0005488//binding;GO:0016168//chlorophyll binding;GO:0043167//ion binding;GO:0043168//anion binding;GO:0043169//cation binding;GO:0046872//metal ion binding;GO:0046906//tetrapyrrole binding;GO:0048037//cofactor binding;GO:0097159//organic cyclic compound binding;GO:1901363//heterocyclic compound binding	GO:0006091//generation of precursor metabolites and energy;GO:0006464//cellular protein modification process;GO:0006807//nitrogen compound metabolic process;GO:0008150//biological_process;GO:0008152//metabolic process;GO:0009765//photosynthesis, light harvesting;GO:0009987//cellular process;GO:0015979//photosynthesis;GO:0018298//protein-chromophore linkage;GO:0019538//protein metabolic process;GO…	--
Epidermis/Fra_cell	ncbi_112195753	Fra	0.885	0.817	36.2235	13.1836	1.45818	0	0	Fra	major strawberry allergen Fra a 1.08	-	-	-	-	-	-	GO:0006952//defense response	--
Epidermis/Fra_cell	ncbi_112200569	Fra	0.984	0.965	61.6892	28.0941	1.13475	0	0	Fra	major strawberry allergen Fra a 1.08	-	-	-	-	-	-	GO:0006952//defense response	--
Epidermis/Fra_cell	ncbi_112197261	FRAA1A.1	0.817	0.642	28.6587	13.716	1.06311	0	0	FRAA1A.1	major strawberry allergen Fra a 1-B	-	-	-	-	-	-	GO:0006952//defense response	--
Epidermis/Fra_cell	ncbi_112193763	HEL	0.971	0.961	45.573	22.5352	1.016	0	0	HEL	pathogenesis-related protein PR-4	-	-	-	-	-	-	GO:0042742//defense response to bacterium;GO:0050832//defense response to fungus	--
Epidermis/Fra_cell	ncbi_112200495	Fra	0.964	0.941	44.2182	21.8897	1.01439	0	0	Fra	major strawberry allergen Fra a 1.08	-	-	-	-	-	-	GO:0006952//defense response	--
Epidermis/Fra_cell	ncbi_112200838	Fra	0.876	0.814	24.5488	12.3753	0.988189	0	0	Fra	major strawberry allergen Fra a 1.08	-	-	-	-	-	-	GO:0006952//defense response	--
Epidermis/Fra_cell	ncbi_112201102	Fra	0.994	0.985	72.3215	39.3333	0.878674	0	0	Fra	major strawberry allergen Fra a 1.08	-	-	-	-	-	-	GO:0006952//defense response	--
Epidermis/Fra_cell	ncbi_112197957	Fra	0.998	0.997	67.0872	46.7826	0.520065	0	0	Fra	major strawberry allergen Fra a 1.08-like	-	-	-	-	-	-	GO:0006952//defense response	--
Epidermis/Fra_cell	ncbi_112197838	Fra	0.999	0.998	70.9992	54.8945	0.371142	1.55222e-283	5.77115e-279	Fra	major strawberry allergen Fra a 1.07	-	-	-	-	-	-	GO:0006952//defense response	--
Epidermis/Fra_cell	ncbi_112187523	ABP19A	0.598	0.458	14.1738	4.35568	1.70225	2.89807e-224	1.0775e-219	ABP19A	auxin-binding protein ABP19a	-	-	-	-	-	GO:0010309//acireductone dioxygenase [iron(II)-requiring] activity	GO:0055114//oxidation-reduction process	--
Epidermis/Fra_cell	ncbi_112178877	2ODD19	0.9	0.924	23.3197	16.0775	0.53651	9.14479e-187	3.40003e-182	2ODD19	2-oxoglutarate-dependent dioxygenase 19	-	-	-	-	-	GO:0016491//oxidoreductase activity	GO:0055114//oxidation-reduction process	--
Epidermis/Fra_cell	ncbi_121050818	ncbi_121050818	0.288	0.146	16.1499	0.899611	4.16608	7.2318e-166	2.68878e-161
Epidermis/Fra_cell	ncbi_112178810	Fra	0.562	0.476	11.8122	3.91224	1.59421	9.203e-162	3.42168e-157	Fra	major strawberry allergen Fra a 1.08	-	-	-	-	-	-	GO:0006952//defense response	--
Epidermis/Fra_cell	ncbi_112179759	ncbi_112179759	0.317	0.194	27.1138	1.27385	4.41177	1.79159e-133	6.66114e-129
Epidermis/Fra_cell	ncbi_112177008	UGT85A24	0.883	0.901	19.3441	14.6453	0.401459	2.9513e-132	1.09729e-127	UGT85A24	(R)-mandelonitrile beta-glucosyltransferase	-	-	-	-	-	GO:0008194//UDP-glycosyltransferase activity	-	--
Epidermis/Fra_cell	ncbi_112196660	GT3	0.925	0.949	22.684	17.5898	0.366938	1.72135e-121	6.39997e-117	GT3	putative UDP-glucose flavonoid 3-O-glucosyltransferase 3	-	-	-	-	-	GO:0008194//UDP-glycosyltransferase activity;GO:0016758//transferase activity, transferring hexosyl groups	-	--
Epidermis/Fra_cell	ncbi_112188526	ncbi_112188526	0.861	0.879	18.9123	13.5822	0.477611	6.69489e-116	2.48916e-111
Epidermis/Fra_cell	ncbi_112172124	AATL1	0.852	0.86	17.8042	13.2359	0.427761	2.43716e-115	9.06138e-111	AATL1	lysine histidine transporter-like 8	-	-	-	-	-	-	-	--
Epidermis/Fra_cell	ncbi_112198497	Fra	0.858	0.897	18.5998	14.2627	0.383043	1.82656e-88	6.79117e-84	Fra	major strawberry allergen Fra a 1.07	-	-	-	-	-	-	GO:0006952//defense response	--
Epidermis/Fra_cell	ncbi_112194784	ZAT11	0.754	0.772	12.5716	9.61306	0.387096	2.57347e-72	9.56814e-68	ZAT11	zinc finger protein ZAT12	-	-	-	-	GO:0005575//cellular_component;GO:0005622//intracellular;GO:0005623//cell;GO:0005634//nucleus;GO:0043226//organelle;GO:0043227//membrane-bounded organelle;GO:0043229//intracellular organelle;GO:0043231//intracellular membrane-bounded organelle;GO:0044424//intracellular part;GO:0044464//cell part	GO:0003674//molecular_function;GO:0003676//nucleic acid binding;GO:0003700//transcription factor activity, sequence-specific DNA binding;GO:0005488//binding;GO:0043167//ion binding;GO:0043169//cation binding;GO:0046872//metal ion binding;GO:0097159//organic cyclic compound binding;GO:1901363//heterocyclic compound binding	GO:0006139//nucleobase-containing compound metabolic process;GO:0006351//transcription, DNA-templated;GO:0006355//regulation of transcription, DNA-templated;GO:0006725//cellular aromatic compound metabolic process;GO:0006807//nitrogen compound metabolic process;GO:0008150//biological_process;GO:0008152//metabolic process;GO:0009058//biosynthetic process;GO:0009059//macromolecule biosynthetic proc…	--
Epidermis/Fra_cell	ncbi_112172307	RALFL33	0.721	0.826	11.4061	8.24722	0.46783	8.22057e-55	3.05641e-50	RALFL33	protein RALF-like 33	-	-	-	-	-	-	-	--
Epidermis/Fra_cell	ncbi_112166444	ncbi_112166444	0.444	0.38	5.3302	3.39665	0.650074	1.45026e-54	5.39208e-50	--	stigma-specific STIG1-like protein 1	-	-	-	-	-	-	-	--
Epidermis/Fra_cell	ncbi_112179169	2ODD19	0.686	0.766	10.3423	7.4098	0.481056	6.77555e-53	2.51915e-48	2ODD19	2-oxoglutarate-dependent dioxygenase 19	-	-	-	-	-	GO:0016491//oxidoreductase activity	GO:0055114//oxidation-reduction process	--
Epidermis/Fra_cell	ncbi_112197896	Fra	0.411	0.383	6.3611	2.45715	1.37229	8.30906e-48	3.08931e-43	Fra	major strawberry allergen Fra a 1.08	-	-	-	-	-	-	GO:0006952//defense response	--
Epidermis/Fra_cell	ncbi_112196972	EP3	0.289	0.23	3.72916	1.1963	1.64027	2.43339e-45	9.04733e-41	EP3	endochitinase EP3	Metabolism;Metabolism	Global and overview maps;Carbohydrate metabolism	ko01100//Metabolic pathways;ko00520//Amino sugar and nucleotide sugar metabolism	K01183;K01183	-	GO:0004568//chitinase activity;GO:0008061//chitin binding	GO:0006032//chitin catabolic process;GO:0016998//cell wall macromolecule catabolic process	--
Epidermis/Fra_cell	ncbi_112197739	ACLB-2	0.714	0.832	10.7802	8.00636	0.429159	2.72209e-45	1.01207e-40	ACLB-2	ATP-citrate synthase beta chain protein 2, transcript variant X1	Metabolism;Metabolism;Metabolism	Global and overview maps;Global and overview maps;Carbohydrate metabolism	ko01100//Metabolic pathways;ko01110//Biosynthesis of secondary metabolites;ko00020//Citrate cycle (TCA cycle)	K01648;K01648;K01648	GO:0005575//cellular_component;GO:0005622//intracellular;GO:0005623//cell;GO:0005737//cytoplasm;GO:0005829//cytosol;GO:0044424//intracellular part;GO:0044444//cytoplasmic part;GO:0044464//cell part	GO:0000166//nucleotide binding;GO:0003674//molecular_function;GO:0003824//catalytic activity;GO:0003878//ATP citrate synthase activity;GO:0003985//acetyl-CoA C-acetyltransferase activity;GO:0004774//succinate-CoA ligase activity;GO:0004775//succinate-CoA ligase (ADP-forming) activity;GO:0004776//succinate-CoA ligase (GDP-forming) activity;GO:0005488//binding;GO:0005524//ATP binding;GO:0008144//dr…	GO:0006099//tricarboxylic acid cycle;GO:0006629//lipid metabolic process;GO:0008150//biological_process;GO:0008152//metabolic process;GO:0044238//primary metabolic process;GO:0046356//acetyl-CoA catabolic process;GO:0071704//organic substance metabolic process	--
Epidermis/Fra_cell	ncbi_112175960	ncbi_112175960	0.139	0.251	0.942136	0.703505	0.421374	4.54183e-41	1.68865e-36	--	uncharacterized LOC112175960	-	-	-	-	GO:0005575//cellular_component;GO:0005623//cell;GO:0005886//plasma membrane;GO:0016020//membrane;GO:0016021//integral component of membrane;GO:0031224//intrinsic component of membrane;GO:0044425//membrane part;GO:0044464//cell part;GO:0071944//cell periphery	-	-	--
Epidermis/Fra_cell	ncbi_112186812	OSCBPY	0.698	0.8	9.89261	7.493	0.400808	3.225e-40	1.19906e-35	OSCBPY	beta-amyrin synthase	Metabolism;Metabolism	Global and overview maps;Metabolism of terpenoids and polyketides	ko01110//Biosynthesis of secondary metabolites;ko00909//Sesquiterpenoid and triterpenoid biosynthesis	K15813;K15813	GO:0005615//extracellular space	GO:0003824//catalytic activity;GO:0030570//pectate lyase activity;GO:0034073//tetrahymanol cyclase activity;GO:0051007//squalene-hopene cyclase activity	GO:0016114//terpenoid biosynthetic process;GO:0019746//hopanoid biosynthetic process;GO:0045490//pectin catabolic process	--
Epidermis/Fra_cell	ncbi_112197189	At3g24170	0.222	0.375	1.68104	1.25453	0.422205	1.3655e-37	5.07691e-33	At3g24170	glutathione reductase, chloroplastic, transcript variant X1	Metabolism;Metabolism	Global and overview maps;Metabolism of other amino acids	ko01100//Metabolic pathways;ko00480//Glutathione metabolism	K00383;K00383	GO:0005575//cellular_component;GO:0005622//intracellular;GO:0005623//cell;GO:0005737//cytoplasm;GO:0005777//peroxisome;GO:0009342//glutamate synthase complex (NADPH);GO:0042579//microbody;GO:0043226//organelle;GO:0043227//membrane-bounded organelle;GO:0043229//intracellular organelle;GO:0043231//intracellular membrane-bounded organelle;GO:0044424//intracellular part;GO:0044444//cytoplasmic part;G…	GO:0000166//nucleotide binding;GO:0000286//alanine dehydrogenase activity;GO:0003674//molecular_function;GO:0003824//catalytic activity;GO:0004148//dihydrolipoyl dehydrogenase activity;GO:0004355//glutamate synthase (NADPH) activity;GO:0004362//glutathione-disulfide reductase activity;GO:0004791//thioredoxin-disulfide reductase activity;GO:0005488//binding;GO:0009055//electron carrier activity;GO…	GO:0000302//response to reactive oxygen species;GO:0000305//response to oxygen radical;GO:0006091//generation of precursor metabolites and energy;GO:0006096//glycolytic process;GO:0006400//tRNA modification;GO:0006518//peptide metabolic process;GO:0006522//alanine metabolic process;GO:0006537//glutamate biosynthetic process;GO:0006575//cellular modified amino acid metabolic process;GO:0006749//gl…	--
Epidermis/Fra_cell	ncbi_112180400	ncbi_112180400	0.164	0.284	1.15654	0.897806	0.365337	1.85245e-37	6.88741e-33	--	uncharacterized LOC112180400, transcript variant X1	-	-	-	-	GO:0031224//intrinsic component of membrane	GO:0003674//molecular_function	GO:0051205//protein insertion into membrane	--
Epidermis/Fra_cell	ncbi_112172814	ncbi_112172814	0.616	0.661	8.14016	6.31253	0.366839	1.06872e-36	3.97351e-32	--	uncharacterized LOC112172814	-	-	-	-	-	-	-	--
Epidermis/Fra_cell	ncbi_112197673	Fra	0.634	0.712	9.78454	6.82766	0.519114	4.14734e-36	1.54198e-31	Fra	major strawberry allergen Fra a 1.08	-	-	-	-	-	-	GO:0006952//defense response	--
Epidermis/Fra_cell	ncbi_112193447	GT3	0.674	0.763	9.16779	7.09242	0.370296	4.52974e-32	1.68416e-27	GT3	putative UDP-glucose flavonoid 3-O-glucosyltransferase 3	-	-	-	-	-	GO:0008194//UDP-glycosyltransferase activity;GO:0016758//transferase activity, transferring hexosyl groups	-	--
Epidermis/Fra_cell	ncbi_112166004	At4g27270	0.289	0.485	3.14824	2.05221	0.61737	1.70881e-31	6.35337e-27	At4g27270	probable NAD(P)H dehydrogenase (quinone) FQR1-like 1	Metabolism;Metabolism;Metabolism	Global and overview maps;Global and overview maps;Metabolism of cofactors and vitamins	ko01100//Metabolic pathways;ko01110//Biosynthesis of secondary metabolites;ko00130//Ubiquinone and other terpenoid-quinone biosynthesis	K03809;K03809;K03809	-	GO:0003955//NAD(P)H dehydrogenase (quinone) activity;GO:0009055//electron carrier activity;GO:0010181//FMN binding;GO:0016491//oxidoreductase activity	GO:0055114//oxidation-reduction process	--
Epidermis/Fra_cell	ncbi_112182369	WAV3	0.198	0.322	1.50294	1.11995	0.424345	4.75714e-31	1.7687e-26	WAV3	E3 ubiquitin-protein ligase WAV3, transcript variant X1	-	-	-	-	GO:0005680//anaphase-promoting complex;GO:0031470//carboxysome	GO:0008270//zinc ion binding;GO:0046872//metal ion binding;GO:0061630//ubiquitin protein ligase activity;GO:0097602//cullin family protein binding	GO:0015977//carbon fixation;GO:0031145//anaphase-promoting complex-dependent proteasomal ubiquitin-dependent protein catabolic process	--
Epidermis/Fra_cell	ncbi_112187891	MOB1-A	0.182	0.301	1.30019	1.01081	0.363211	5.07549e-31	1.88707e-26	MOB1-A	MOB kinase activator-like 1A, transcript variant X1	-	-	-	-	-	-	-	--
Epidermis/Fra_cell	ncbi_112188601	ncbi_112188601	0.169	0.276	1.17798	0.840619	0.486789	1.70559e-28	6.34139e-24	--	uncharacterized LOC112188601	-	-	-	-	GO:0016021//integral component of membrane	GO:0004715//non-membrane spanning protein tyrosine kinase activity;GO:0005524//ATP binding	GO:0006468//protein phosphorylation	--
Epidermis/Fra_cell	ncbi_112172514	IRT3	0.163	0.265	1.31267	1.0115	0.376015	8.29764e-27	3.08506e-22	IRT3	zinc transporter 4, chloroplastic	-	-	-	-	GO:0005575//cellular_component;GO:0005622//intracellular;GO:0005623//cell;GO:0005737//cytoplasm;GO:0005886//plasma membrane;GO:0009507//chloroplast;GO:0009534//chloroplast thylakoid;GO:0009535//chloroplast thylakoid membrane;GO:0009536//plastid;GO:0009579//thylakoid;GO:0016020//membrane;GO:0016021//integral component of membrane;GO:0031224//intrinsic component of membrane;GO:0031976//plastid thyl…	GO:0003674//molecular_function;GO:0005215//transporter activity;GO:0005385//zinc ion transmembrane transporter activity;GO:0008324//cation transmembrane transporter activity;GO:0015075//ion transmembrane transporter activity;GO:0015318//inorganic solute uptake transmembrane transporter activity;GO:0022857//transmembrane transporter activity;GO:0022890//inorganic cation transmembrane transporter a…	GO:0000041//transition metal ion transport;GO:0006810//transport;GO:0006811//ion transport;GO:0006812//cation transport;GO:0006829//zinc II ion transport;GO:0008150//biological_process;GO:0030001//metal ion transport;GO:0034220//ion transmembrane transport;GO:0051179//localization;GO:0051234//establishment of localization;GO:0055085//transmembrane transport;GO:0070838//divalent metal ion transpor…	--
Epidermis/Fra_cell	ncbi_112192708	ncbi_112192708	0.64	0.757	8.72574	6.6277	0.396769	8.81338e-27	3.27682e-22	--	universal stress protein PHOS32	-	-	-	-	-	-	-	--
Epidermis/Fra_cell	ncbi_112174802	GIP2	0.549	0.667	9.0209	4.91671	0.875578	4.60023e-25	1.71037e-20	GIP2	probable aspartic proteinase GIP2	-	-	-	-	-	-	-	--
Epidermis/Fra_cell	ncbi_112164501	CRPK1	0.168	0.269	1.29838	0.965412	0.427493	5.58478e-25	2.07642e-20	CRPK1	putative serine/threonine-protein kinase, transcript variant X1	-	-	-	-	GO:0005575//cellular_component;GO:0005623//cell;GO:0005886//plasma membrane;GO:0016020//membrane;GO:0016021//integral component of membrane;GO:0031224//intrinsic component of membrane;GO:0044425//membrane part;GO:0044464//cell part;GO:0071944//cell periphery	GO:0000166//nucleotide binding;GO:0003674//molecular_function;GO:0003824//catalytic activity;GO:0004672//protein kinase activity;GO:0004674//protein serine/threonine kinase activity;GO:0005488//binding;GO:0005524//ATP binding;GO:0008144//drug binding;GO:0016301//kinase activity;GO:0016740//transferase activity;GO:0016772//transferase activity, transferring phosphorus-containing groups;GO:0016773/…	GO:0006464//cellular protein modification process;GO:0006468//protein phosphorylation;GO:0006793//phosphorus metabolic process;GO:0006796//phosphate-containing compound metabolic process;GO:0006807//nitrogen compound metabolic process;GO:0008150//biological_process;GO:0008152//metabolic process;GO:0009987//cellular process;GO:0016310//phosphorylation;GO:0019538//protein metabolic process;GO:00362…	--
Epidermis/Fra_cell	ncbi_112165034	GLCAT14A	0.17	0.271	1.26095	0.902953	0.481791	7.98781e-25	2.96987e-20	GLCAT14A	beta-glucuronosyltransferase GlcAT14A, transcript variant X1	-	-	-	-	GO:0016020//membrane	GO:0016757//transferase activity, transferring glycosyl groups	-	--
Epidermis/Fra_cell	ncbi_112173298	CIT	0.244	0.387	1.89731	1.36654	0.473431	1.55776e-24	5.79174e-20	CIT	citrate synthase, mitochondrial, transcript variant X2	Metabolism;Metabolism;Metabolism;Metabolism;Metabolism;Metabolism;Metabolism	Global and overview maps;Global and overview maps;Global and overview maps;Global and overview maps;Carbohydrate metabolism;Global and overview maps;Carbohydrate metabolism	ko01100//Metabolic pathways;ko01110//Biosynthesis of secondary metabolites;ko01200//Carbon metabolism;ko01230//Biosynthesis of amino acids;ko00630//Glyoxylate and dicarboxylate metabolism;ko01210//2-Oxocarboxylic acid metabolism;ko00020//Citrate cycle (TCA cycle)	K01647;K01647;K01647;K01647;K01647;K01647;K01647	GO:0005575//cellular_component;GO:0005622//intracellular;GO:0005623//cell;GO:0005737//cytoplasm;GO:0005739//mitochondrion;GO:0005759//mitochondrial matrix;GO:0031974//membrane-enclosed lumen;GO:0043226//organelle;GO:0043227//membrane-bounded organelle;GO:0043229//intracellular organelle;GO:0043231//intracellular membrane-bounded organelle;GO:0043233//organelle lumen;GO:0044422//organelle part;GO:…	GO:0003674//molecular_function;GO:0003824//catalytic activity;GO:0004108//citrate (Si)-synthase activity;GO:0016740//transferase activity;GO:0016746//transferase activity, transferring acyl groups;GO:0036440//citrate synthase activity;GO:0046912//transferase activity, transferring acyl groups, acyl groups converted into alkyl on transfer	GO:0005975//carbohydrate metabolic process;GO:0006082//organic acid metabolic process;GO:0006084//acetyl-CoA metabolic process;GO:0006091//generation of precursor metabolites and energy;GO:0006099//tricarboxylic acid cycle;GO:0006101//citrate metabolic process;GO:0006107//oxaloacetate metabolic process;GO:0006139//nucleobase-containing compound metabolic process;GO:0006163//purine nucleotide meta…	--
Epidermis/Fra_cell	ncbi_112197674	FRAA3	0.585	0.684	8.48027	5.54653	0.612525	1.8852e-24	7.00917e-20	FRAA3	major strawberry allergen Fra a 1-3	-	-	-	-	-	-	GO:0006952//defense response	--
Epidermis/Fra_cell	ncbi_112173541	ncbi_112173541	0.181	0.287	1.42548	1.08195	0.397815	3.30266e-24	1.22793e-19	--	uncharacterized LOC112173541	-	-	-	-	-	-	GO:0006886//intracellular protein transport	--
Epidermis/Fra_cell	ncbi_112194501	RPL10	0.183	0.288	1.32495	0.898064	0.561047	1.23266e-23	4.58305e-19	RPL10	60S ribosomal protein L10	Genetic Information Processing	Translation	ko03010//Ribosome	K02866	GO:0000315//organellar large ribosomal subunit;GO:0005840//ribosome;GO:0015934//large ribosomal subunit;GO:0022625//cytosolic large ribosomal subunit	GO:0003735//structural constituent of ribosome	GO:0006412//translation	--
Epidermis/Fra_cell	ncbi_112201710	PDR2	0.523	0.594	6.1458	4.10267	0.583036	3.67678e-23	1.36703e-18	PDR2	pleiotropic drug resistance protein 2	-	-	-	-	GO:0005575//cellular_component;GO:0005737//cytoplasm;GO:0005887//integral component of plasma membrane;GO:0009379//Holliday junction helicase complex;GO:0009380//excinuclease repair complex;GO:0009898//cytoplasmic side of plasma membrane;GO:0016020//membrane;GO:0016021//integral component of membrane;GO:0030257//type III protein secretion system complex;GO:0043190//ATP-binding cassette (ABC) tran…	GO:0000166//nucleotide binding;GO:0003674//molecular_function;GO:0003723//RNA binding;GO:0003724//RNA helicase activity;GO:0003924//GTPase activity;GO:0004222//metalloendopeptidase activity;GO:0004385//guanylate kinase activity;GO:0005260//channel-conductance-controlling ATPase activity;GO:0005319//lipid transporter activity;GO:0005524//ATP binding;GO:0005525//GTP binding;GO:0008565//protein tran…	GO:0000910//cytokinesis;GO:0001887//selenium compound metabolic process;GO:0002949//tRNA threonylcarbamoyladenosine modification;GO:0006281//DNA repair;GO:0006289//nucleotide-excision repair;GO:0006310//DNA recombination;GO:0006400//tRNA modification;GO:0006464//cellular protein modification process;GO:0006508//proteolysis;GO:0006576//cellular biogenic amine metabolic process;GO:0006777//Mo-molyb…	--
Epidermis/Fra_cell	ncbi_112177075	SGPP	0.167	0.26	1.15966	0.836792	0.470754	3.42114e-21	1.27198e-16	SGPP	haloacid dehalogenase-like hydrolase domain-containing protein Sgpp, transcript variant X1	-	-	-	-	-	GO:0008801//beta-phosphoglucomutase activity;GO:0008967//phosphoglycolate phosphatase activity;GO:0016787//hydrolase activity;GO:0016827//hydrolase activity, acting on acid carbon-phosphorus bonds;GO:0018784//(S)-2-haloacid dehalogenase activity	GO:0006805//xenobiotic metabolic process;GO:0008152//metabolic process;GO:0009636//response to toxic substance;GO:0009853//photorespiration;GO:0019635//2-aminoethylphosphonate catabolic process;GO:0019636//phosphonoacetate metabolic process;GO:0019700//organic phosphonate catabolic process;GO:0043094//cellular metabolic compound salvage;GO:0046352//disaccharide catabolic process	--
Epidermis/Fra_cell	ncbi_112201920	ABCF1	0.199	0.303	1.49397	0.982767	0.604233	2.61665e-20	9.72872e-16	ABCF1	ABC transporter F family member 1	-	-	-	-	GO:0005575//cellular_component;GO:0005622//intracellular;GO:0005623//cell;GO:0005737//cytoplasm;GO:0005739//mitochondrion;GO:0005740//mitochondrial envelope;GO:0005886//plasma membrane;GO:0005887//integral component of plasma membrane;GO:0009288//bacterial-type flagellum;GO:0009295//nucleoid;GO:0009380//excinuclease repair complex;GO:0009898//cytoplasmic side of plasma membrane;GO:0016020//membra…	GO:0000166//nucleotide binding;GO:0003674//molecular_function;GO:0003677//DNA binding;GO:0003723//RNA binding;GO:0003724//RNA helicase activity;GO:0003824//catalytic activity;GO:0003924//GTPase activity;GO:0005215//transporter activity;GO:0005260//channel-conductance-controlling ATPase activity;GO:0005319//lipid transporter activity;GO:0005488//binding;GO:0005524//ATP binding;GO:0005525//GTP bind…	GO:0000910//cytokinesis;GO:0001539//cilium or flagellum-dependent cell motility;GO:0002949//tRNA threonylcarbamoyladenosine modification;GO:0006289//nucleotide-excision repair;GO:0006810//transport;GO:0006817//phosphate ion transport;GO:0006824//cobalt ion transport;GO:0006855//drug transmembrane transport;GO:0006869//lipid transport;GO:0007059//chromosome segregation;GO:0007601//visual perceptio…	--
Epidermis/Fra_cell	ncbi_112184283	CYTB5-E	0.277	0.418	2.32576	1.77674	0.388467	3.65783e-17	1.35998e-12	CYTB5-E	cytochrome b5	-	-	-	-	GO:0005575//cellular_component;GO:0005622//intracellular;GO:0005623//cell;GO:0005737//cytoplasm;GO:0005739//mitochondrion;GO:0005740//mitochondrial envelope;GO:0005773//vacuole;GO:0005774//vacuolar membrane;GO:0005783//endoplasmic reticulum;GO:0005789//endoplasmic reticulum membrane;GO:0005886//plasma membrane;GO:0009507//chloroplast;GO:0009526//plastid envelope;GO:0009527//plastid outer membrane…	GO:0003674//molecular_function;GO:0005488//binding;GO:0020037//heme binding;GO:0043167//ion binding;GO:0043169//cation binding;GO:0046872//metal ion binding;GO:0046906//tetrapyrrole binding;GO:0048037//cofactor binding;GO:0097159//organic cyclic compound binding;GO:1901363//heterocyclic compound binding	GO:0008150//biological_process;GO:0008152//metabolic process;GO:0055114//oxidation-reduction process	--
Epidermis/Fra_cell	ncbi_112165324	At1g78830	0.196	0.29	1.57896	1.14454	0.464213	4.36957e-17	1.6246e-12	At1g78830	EP1-like glycoprotein 2	-	-	-	-	-	-	GO:0048544//recognition of pollen	--
Epidermis/Fra_cell	ncbi_112189542	At1g80180	0.494	0.536	5.53786	4.02994	0.458568	7.8827e-17	2.93079e-12	At1g80180	uncharacterized protein At1g15400	-	-	-	-	-	-	-	--
Epidermis/Fra_cell	ncbi_112186059	PGD2	0.314	0.475	2.65276	1.9561	0.439519	2.76483e-16	1.02796e-11	PGD2	6-phosphogluconate dehydrogenase, decarboxylating 2	Metabolism;Metabolism;Metabolism;Metabolism;Metabolism	Global and overview maps;Global and overview maps;Global and overview maps;Metabolism of other amino acids;Carbohydrate metabolism	ko01100//Metabolic pathways;ko01110//Biosynthesis of secondary metabolites;ko01200//Carbon metabolism;ko00480//Glutathione metabolism;ko00030//Pentose phosphate pathway	K00033;K00033;K00033;K00033;K00033	GO:0005575//cellular_component;GO:0005622//intracellular;GO:0005623//cell;GO:0005737//cytoplasm;GO:0005777//peroxisome;GO:0005829//cytosol;GO:0009507//chloroplast;GO:0009532//plastid stroma;GO:0009536//plastid;GO:0009570//chloroplast stroma;GO:0019822//P4 peroxisome;GO:0042579//microbody;GO:0043226//organelle;GO:0043227//membrane-bounded organelle;GO:0043229//intracellular organelle;GO:0043231//i…	GO:0003674//molecular_function;GO:0003824//catalytic activity;GO:0004455//ketol-acid reductoisomerase activity;GO:0004616//phosphogluconate dehydrogenase (decarboxylating) activity;GO:0008442//3-hydroxyisobutyrate dehydrogenase activity;GO:0008679//2-hydroxy-3-oxopropionate reductase activity;GO:0016491//oxidoreductase activity;GO:0016614//oxidoreductase activity, acting on CH-OH group of donors;…	GO:0000003//reproduction;GO:0001101//response to acid chemical;GO:0005975//carbohydrate metabolic process;GO:0006081//cellular aldehyde metabolic process;GO:0006082//organic acid metabolic process;GO:0006098//pentose-phosphate shunt;GO:0006139//nucleobase-containing compound metabolic process;GO:0006574//valine catabolic process;GO:0006631//fatty acid metabolic process;GO:0006725//cellular aromat…	--
Epidermis/Fra_cell	ncbi_112166247	ncbi_112166247	0.243	0.365	2.25727	1.56256	0.530663	4.88209e-16	1.81516e-11	--	cysteine-rich and transmembrane domain-containing protein WIH2	-	-	-	-	GO:0030176//integral component of endoplasmic reticulum membrane	-	GO:2001256//regulation of store-operated calcium entry	--
Epidermis/Fra_cell	ncbi_112165443	LECRK3	0.186	0.269	1.35595	1.03998	0.382751	2.19247e-15	8.1516e-11	LECRK3	G-type lectin S-receptor-like serine/threonine-protein kinase LECRK3	-	-	-	-	-	GO:0004672//protein kinase activity;GO:0005524//ATP binding	GO:0006468//protein phosphorylation	--
Epidermis/Fra_cell	ncbi_112172153	ncbi_112172153	0.451	0.509	5.86832	3.44017	0.770469	2.47167e-15	9.18968e-11	--	uncharacterized LOC112172153	-	-	-	-	-	-	GO:0019058//viral life cycle	--
Epidermis/Fra_cell	ncbi_112200390	ncbi_112200390	0.3	0.439	2.53772	1.96472	0.369214	6.93434e-15	2.57819e-10	--	uncharacterized LOC112200390	-	-	-	-	-	-	-	--
Epidermis/Fra_cell	ncbi_112172539	ncbi_112172539	0.233	0.339	1.96113	1.41622	0.469631	8.84015e-15	3.28677e-10	--	probable membrane-associated kinase regulator 3	-	-	-	-	-	-	-	--
Epidermis/Fra_cell	ncbi_112167944	LBD1	0.203	0.292	1.73508	1.30931	0.406195	7.54194e-14	2.80409e-09	LBD1	LOB domain-containing protein 1	-	-	-	-	GO:0000776//kinetochore;GO:0005840//ribosome	GO:0003735//structural constituent of ribosome	GO:0006412//translation;GO:0051382//kinetochore assembly	LOB
Epidermis/Fra_cell	ncbi_112180413	At1g32780	0.32	0.312	3.00483	1.77504	0.75943	1.01754e-13	3.78322e-09	At1g32780	alcohol dehydrogenase-like 4	Metabolism;Metabolism;Metabolism;Metabolism;Metabolism;Metabolism	Global and overview maps;Global and overview maps;Carbohydrate metabolism;Carbohydrate metabolism;Lipid metabolism;Amino acid metabolism	ko01100//Metabolic pathways;ko01110//Biosynthesis of secondary metabolites;ko00010//Glycolysis / Gluconeogenesis;ko00620//Pyruvate metabolism;ko00071//Fatty acid degradation;ko00350//Tyrosine metabolism	K00001;K00001;K00001;K00001;K00001;K00001	-	GO:0003746//translation elongation factor activity;GO:0004024//alcohol dehydrogenase activity, zinc-dependent;GO:0008270//zinc ion binding;GO:0008743//L-threonine 3-dehydrogenase activity;GO:0016491//oxidoreductase activity;GO:0016616//oxidoreductase activity, acting on the CH-OH group of donors, NAD or NADP as acceptor;GO:0016655//oxidoreductase activity, acting on NAD(P)H, quinone or similar co…	GO:0006113//fermentation;GO:0006414//translational elongation;GO:0006567//threonine catabolic process;GO:0006813//potassium ion transport;GO:0008152//metabolic process;GO:0009404//toxin metabolic process;GO:0010127//mycothiol-dependent detoxification;GO:0019439//aromatic compound catabolic process;GO:0030494//bacteriochlorophyll biosynthetic process;GO:0046292//formaldehyde metabolic process;GO:0…	--
Epidermis/Fra_cell	ncbi_112200091	GSTU10	0.547	0.637	6.61823	5.05212	0.389556	1.30774e-13	4.86219e-09	GSTU10	glutathione S-transferase U10	Metabolism;Metabolism	Global and overview maps;Metabolism of other amino acids	ko01100//Metabolic pathways;ko00480//Glutathione metabolism	K00799;K00799	GO:0005575//cellular_component;GO:0005622//intracellular;GO:0005623//cell;GO:0005737//cytoplasm;GO:0005829//cytosol;GO:0044424//intracellular part;GO:0044444//cytoplasmic part;GO:0044464//cell part	GO:0003674//molecular_function;GO:0003824//catalytic activity;GO:0004364//glutathione transferase activity;GO:0005515//protein binding;GO:0016034//maleylacetoacetate isomerase activity;GO:0016740//transferase activity;GO:0016765//transferase activity, transferring alkyl or aryl (other than methyl) groups	GO:0006518//peptide metabolic process;GO:0006559//L-phenylalanine catabolic process;GO:0006572//tyrosine catabolic process;GO:0006575//cellular modified amino acid metabolic process;GO:0006749//glutathione metabolic process;GO:0006790//sulfur compound metabolic process;GO:0006807//nitrogen compound metabolic process;GO:0008150//biological_process;GO:0008152//metabolic process;GO:0009056//cataboli…	--
Epidermis/Fra_cell	ncbi_112195959	SAT	0.485	0.511	5.88114	4.58116	0.360384	1.7679e-13	6.57307e-09	SAT	stemmadenine O-acetyltransferase	Metabolism;Metabolism;Metabolism;Metabolism;Metabolism	Global and overview maps;Global and overview maps;Biosynthesis of other secondary metabolites;Biosynthesis of other secondary metabolites;Biosynthesis of other secondary metabolites	ko01100//Metabolic pathways;ko01110//Biosynthesis of secondary metabolites;ko00940//Phenylpropanoid biosynthesis;ko00941//Flavonoid biosynthesis;ko00945//Stilbenoid, diarylheptanoid and gingerol biosynthesis	K13065;K13065;K13065;K13065;K13065	-	GO:0016747//transferase activity, transferring acyl groups other than amino-acyl groups	-	--
Epidermis/Fra_cell	ncbi_112188525	CYP81Q32	0.479	0.523	5.53162	4.13156	0.421017	1.7735e-13	6.59386e-09	CYP81Q32	cytochrome P450 81Q32	-	-	-	-	-	GO:0005506//iron ion binding;GO:0016705//oxidoreductase activity, acting on paired donors, with incorporation or reduction of molecular oxygen;GO:0020037//heme binding	GO:0055114//oxidation-reduction process	--
Epidermis/Fra_cell	ncbi_112190110	CML19	0.213	0.305	1.80659	1.24815	0.533478	3.55808e-13	1.3229e-08	CML19	putative calcium-binding protein CML19	Organismal Systems	Environmental adaptation	ko04626//Plant-pathogen interaction	K13448	GO:0005575//cellular_component;GO:0005623//cell;GO:0005886//plasma membrane;GO:0016020//membrane;GO:0044464//cell part;GO:0071944//cell periphery	GO:0003674//molecular_function;GO:0004553//hydrolase activity, hydrolyzing O-glycosyl compounds;GO:0005488//binding;GO:0005509//calcium ion binding;GO:0005515//protein binding;GO:0043167//ion binding;GO:0043169//cation binding;GO:0046872//metal ion binding	GO:0000272//polysaccharide catabolic process;GO:0006950//response to stress;GO:0008150//biological_process;GO:0009611//response to wounding;GO:0050896//response to stimulus	--
Epidermis/Fra_cell	ncbi_112170185	PAP	0.204	0.291	1.58985	1.07255	0.567855	5.6017e-13	2.08271e-08	PAP	purple acid phosphatase	-	-	-	-	GO:0005575//cellular_component;GO:0005576//extracellular region	GO:0003674//molecular_function;GO:0003824//catalytic activity;GO:0003993//acid phosphatase activity;GO:0005488//binding;GO:0016787//hydrolase activity;GO:0016788//hydrolase activity, acting on ester bonds;GO:0016791//phosphatase activity;GO:0042578//phosphoric ester hydrolase activity;GO:0043167//ion binding;GO:0043169//cation binding;GO:0046872//metal ion binding	GO:0006793//phosphorus metabolic process;GO:0006796//phosphate-containing compound metabolic process;GO:0008150//biological_process;GO:0008152//metabolic process;GO:0009987//cellular process;GO:0016311//dephosphorylation;GO:0044237//cellular metabolic process	--
Epidermis/Fra_cell	ncbi_112166923	At2g27310	0.198	0.28	1.63715	1.18559	0.465578	2.31254e-12	8.59803e-08	At2g27310	F-box protein At2g27310	-	-	-	-	GO:0000151//ubiquitin ligase complex;GO:0005575//cellular_component;GO:0005622//intracellular;GO:0005623//cell;GO:0016020//membrane;GO:0019005//SCF ubiquitin ligase complex;GO:0031461//cullin-RING ubiquitin ligase complex;GO:0032991//macromolecular complex;GO:0044424//intracellular part;GO:0044464//cell part;GO:1902494//catalytic complex;GO:1990234//transferase complex	GO:0005515//protein binding	GO:0008150//biological_process;GO:0019216//regulation of lipid metabolic process;GO:0019218//regulation of steroid metabolic process;GO:0019222//regulation of metabolic process;GO:0050789//regulation of biological process;GO:0065007//biological regulation;GO:0080090//regulation of primary metabolic process	--
Epidermis/Fra_cell	ncbi_112168469	ncbi_112168469	0.215	0.303	1.91492	1.42256	0.428792	3.03379e-12	1.12796e-07	--	uncharacterized LOC112168469, transcript variant X1	-	-	-	-	-	-	-	--
Epidermis/Fra_cell	ncbi_112190144	ABP19A	0.304	0.305	3.21513	1.62328	0.985964	4.11902e-12	1.53145e-07	ABP19A	auxin-binding protein ABP19a	-	-	-	-	-	-	-	--
Epidermis/Fra_cell	ncbi_112201458	TAX1	0.531	0.621	6.12899	4.57505	0.42186	4.8714e-12	1.81119e-07	TAX1	signaling peptide TAXIMIN 1	-	-	-	-	-	-	-	--
Epidermis/Fra_cell	ncbi_112193489	GAD1	0.511	0.596	5.91691	4.31794	0.454499	5.74618e-12	2.13643e-07	GAD1	glutamate decarboxylase 1	Metabolism;Metabolism;Metabolism;Metabolism;Metabolism;Metabolism	Global and overview maps;Global and overview maps;Amino acid metabolism;Metabolism of other amino acids;Carbohydrate metabolism;Metabolism of other amino acids	ko01100//Metabolic pathways;ko01110//Biosynthesis of secondary metabolites;ko00250//Alanine, aspartate and glutamate metabolism;ko00410//beta-Alanine metabolism;ko00650//Butanoate metabolism;ko00430//Taurine and hypotaurine metabolism	K01580;K01580;K01580;K01580;K01580;K01580	-	GO:0004351//glutamate decarboxylase activity;GO:0004837//tyrosine decarboxylase activity;GO:0016831//carboxy-lyase activity;GO:0030170//pyridoxal phosphate binding	GO:0006540//glutamate decarboxylation to succinate;GO:0015940//pantothenate biosynthetic process;GO:0019752//carboxylic acid metabolic process;GO:0051188//cofactor biosynthetic process	--
Epidermis/Fra_cell	ncbi_112166023	ncbi_112166023	0.344	0.356	3.36909	1.96931	0.774665	1.27164e-11	4.72796e-07	--	uncharacterized LOC112166023	-	-	-	-	-	-	-	--
Epidermis/Fra_cell	ncbi_112198009	alaXL	0.33	0.485	2.8753	2.20073	0.38573	6.3297e-11	2.35338e-06	alaXL	alanine--tRNA ligase	-	-	-	-	GO:0005575//cellular_component;GO:0005622//intracellular;GO:0005623//cell;GO:0005737//cytoplasm;GO:0044424//intracellular part;GO:0044464//cell part	GO:0000049//tRNA binding;GO:0000166//nucleotide binding;GO:0003674//molecular_function;GO:0003676//nucleic acid binding;GO:0003723//RNA binding;GO:0003824//catalytic activity;GO:0004812//aminoacyl-tRNA ligase activity;GO:0004813//alanine-tRNA ligase activity;GO:0005488//binding;GO:0005524//ATP binding;GO:0008144//drug binding;GO:0016597//amino acid binding;GO:0016874//ligase activity;GO:0016875//…	GO:0006082//organic acid metabolic process;GO:0006139//nucleobase-containing compound metabolic process;GO:0006396//RNA processing;GO:0006399//tRNA metabolic process;GO:0006400//tRNA modification;GO:0006412//translation;GO:0006418//tRNA aminoacylation for protein translation;GO:0006419//alanyl-tRNA aminoacylation;GO:0006518//peptide metabolic process;GO:0006520//cellular amino acid metabolic proc…	--
Epidermis/Fra_cell	ncbi_112175815	HHT1	0.206	0.289	1.77224	1.1387	0.638179	1.49799e-10	5.56953e-06	HHT1	omega-hydroxypalmitate O-feruloyl transferase, transcript variant X1	Metabolism	Lipid metabolism	ko00073//Cutin, suberine and wax biosynthesis	K15400	-	GO:0003674//molecular_function;GO:0003824//catalytic activity;GO:0016740//transferase activity;GO:0016746//transferase activity, transferring acyl groups;GO:0016747//transferase activity, transferring acyl groups other than amino-acyl groups;GO:0050734//hydroxycinnamoyltransferase activity	GO:0000271//polysaccharide biosynthetic process;GO:0005975//carbohydrate metabolic process;GO:0005976//polysaccharide metabolic process;GO:0006725//cellular aromatic compound metabolic process;GO:0008150//biological_process;GO:0008152//metabolic process;GO:0009058//biosynthetic process;GO:0009059//macromolecule biosynthetic process;GO:0009664//plant-type cell wall organization;GO:0009698//phenylp…	--
Epidermis/Fra_cell	ncbi_112178963	DDB_G0268948	0.184	0.254	1.39852	1.07411	0.380759	3.34293e-10	1.2429e-05	DDB_G0268948	putative methyltransferase DDB_G0268948, transcript variant X1	-	-	-	-	-	GO:0008168//methyltransferase activity;GO:0008170//N-methyltransferase activity;GO:0008171//O-methyltransferase activity;GO:0008689//3-demethylubiquinone-9 3-O-methyltransferase activity	GO:0006744//ubiquinone biosynthetic process;GO:0008299//isoprenoid biosynthetic process;GO:0009102//biotin biosynthetic process;GO:0044272//sulfur compound biosynthetic process	--
Epidermis/Fra_cell	ncbi_112179258	ncbi_112179258	0.349	0.523	3.44582	2.40522	0.518681	2.13482e-09	7.93727e-05
Epidermis/Fra_cell	ncbi_112165120	NDB2	0.273	0.384	2.37758	1.61651	0.556612	4.50165e-09	0.000167371	NDB2	external alternative NAD(P)H-ubiquinone oxidoreductase B2, mitochondrial, transcript variant X1	-	-	-	-	GO:0005575//cellular_component;GO:0005622//intracellular;GO:0005623//cell;GO:0005737//cytoplasm;GO:0005739//mitochondrion;GO:0005740//mitochondrial envelope;GO:0005743//mitochondrial inner membrane;GO:0016020//membrane;GO:0019866//organelle inner membrane;GO:0031090//organelle membrane;GO:0031966//mitochondrial membrane;GO:0031967//organelle envelope;GO:0031975//envelope;GO:0043226//organelle;GO:…	GO:0003674//molecular_function;GO:0003824//catalytic activity;GO:0003954//NADH dehydrogenase activity;GO:0004148//dihydrolipoyl dehydrogenase activity;GO:0004355//glutamate synthase (NADPH) activity;GO:0004362//glutathione-disulfide reductase activity;GO:0005509//calcium ion binding;GO:0008137//NADH dehydrogenase (ubiquinone) activity;GO:0015042//trypanothione-disulfide reductase activity;GO:0016…	GO:0006091//generation of precursor metabolites and energy;GO:0006096//glycolytic process;GO:0006116//NADH oxidation;GO:0006119//oxidative phosphorylation;GO:0006139//nucleobase-containing compound metabolic process;GO:0006163//purine nucleotide metabolic process;GO:0006537//glutamate biosynthetic process;GO:0006725//cellular aromatic compound metabolic process;GO:0006732//coenzyme metabolic proc…	--
Epidermis/Fra_cell	ncbi_112187873	CYP81E8	0.415	0.44	4.36039	3.25798	0.420478	8.70156e-09	0.000323524	CYP81E8	cytochrome P450 81Q32	-	-	-	-	-	GO:0005506//iron ion binding;GO:0016705//oxidoreductase activity, acting on paired donors, with incorporation or reduction of molecular oxygen;GO:0020037//heme binding	GO:0055114//oxidation-reduction process	--
Epidermis/Fra_cell	ncbi_112185127	ncbi_112185127	0.494	0.572	5.40133	3.9433	0.45391	1.2126e-08	0.000450844	--	uncharacterized LOC112185127	-	-	-	-	-	GO:0003676//nucleic acid binding;GO:0008270//zinc ion binding	-	--
Epidermis/Fra_cell	ncbi_112197423	UGT74B1	0.482	0.546	5.44097	4.21839	0.367172	1.44632e-08	0.000537743	UGT74B1	UDP-glycosyltransferase 74B1	Metabolism;Metabolism;Metabolism;Metabolism;Metabolism	Global and overview maps;Global and overview maps;Amino acid metabolism;Global and overview maps;Biosynthesis of other secondary metabolites	ko01100//Metabolic pathways;ko01110//Biosynthesis of secondary metabolites;ko00380//Tryptophan metabolism;ko01210//2-Oxocarboxylic acid metabolism;ko00966//Glucosinolate biosynthesis	K11820;K11820;K11820;K11820;K11820	-	GO:0008194//UDP-glycosyltransferase activity;GO:0016758//transferase activity, transferring hexosyl groups	GO:0005975//carbohydrate metabolic process;GO:0030259//lipid glycosylation	--
Epidermis/Fra_cell	ncbi_112169433	At5g05600	0.282	0.394	2.62371	1.84614	0.507095	1.75339e-08	0.000651911	At5g05600	probable 2-oxoglutarate-dependent dioxygenase At5g05600	-	-	-	-	-	GO:0016491//oxidoreductase activity	GO:0055114//oxidation-reduction process	--
Epidermis/Fra_cell	ncbi_112199856	Fra	0.221	0.301	1.889	1.4115	0.4204	2.02081e-08	0.000751339	Fra	major strawberry allergen Fra a 1.05	-	-	-	-	-	-	GO:0006952//defense response	--
Epidermis/Fra_cell	ncbi_112177105	SDR1	0.253	0.343	2.12981	1.50136	0.504451	2.35669e-07	0.00876216	SDR1	(+)-neomenthol dehydrogenase, transcript variant X1	Metabolism;Metabolism	Global and overview maps;Metabolism of terpenoids and polyketides	ko01110//Biosynthesis of secondary metabolites;ko00902//Monoterpenoid biosynthesis	K15095;K15095	-	GO:0003824//catalytic activity;GO:0004316//3-oxoacyl-[acyl-carrier-protein] reductase (NADPH) activity;GO:0004757//sepiapterin reductase activity;GO:0008667//2,3-dihydro-2,3-dihydroxybenzoate dehydrogenase activity;GO:0008678//2-deoxy-D-gluconate 3-dehydrogenase activity;GO:0016491//oxidoreductase activity;GO:0016630//protochlorophyllide reductase activity;GO:0050662//coenzyme binding;GO:0051287/…	GO:0000272//polysaccharide catabolic process;GO:0006633//fatty acid biosynthetic process;GO:0006729//tetrahydrobiopterin biosynthetic process;GO:0015995//chlorophyll biosynthetic process;GO:0055114//oxidation-reduction process	--
Epidermis/Fra_cell	ncbi_112172823	ME1	0.201	0.271	1.55503	0.94677	0.715856	2.55171e-07	0.00948725	ME1	NADP-dependent malic enzyme, transcript variant X1	Metabolism;Metabolism;Metabolism;Metabolism	Global and overview maps;Global and overview maps;Carbohydrate metabolism;Energy metabolism	ko01100//Metabolic pathways;ko01200//Carbon metabolism;ko00620//Pyruvate metabolism;ko00710//Carbon fixation in photosynthetic organisms	K00029;K00029;K00029;K00029	GO:0005575//cellular_component;GO:0005622//intracellular;GO:0005623//cell;GO:0005737//cytoplasm;GO:0044424//intracellular part;GO:0044464//cell part	GO:0000166//nucleotide binding;GO:0003674//molecular_function;GO:0003824//catalytic activity;GO:0004470//malic enzyme activity;GO:0004471//malate dehydrogenase (decarboxylating) (NAD+) activity;GO:0004473//malate dehydrogenase (decarboxylating) (NADP+) activity;GO:0005488//binding;GO:0008948//oxaloacetate decarboxylase activity;GO:0016491//oxidoreductase activity;GO:0016614//oxidoreductase activi…	GO:0006082//organic acid metabolic process;GO:0006108//malate metabolic process;GO:0008150//biological_process;GO:0008152//metabolic process;GO:0009987//cellular process;GO:0016043//cellular component organization;GO:0019752//carboxylic acid metabolic process;GO:0022607//cellular component assembly;GO:0043436//oxoacid metabolic process;GO:0043648//dicarboxylic acid metabolic process;GO:0043933//m…	--
Epidermis/Fra_cell	ncbi_112186193	GSTF9	0.284	0.298	3.18384	1.52726	1.05982	3.02578e-07	0.0112498	GSTF9	glutathione S-transferase F9	Metabolism;Metabolism	Global and overview maps;Metabolism of other amino acids	ko01100//Metabolic pathways;ko00480//Glutathione metabolism	K00799;K00799	-	GO:0005515//protein binding;GO:0016034//maleylacetoacetate isomerase activity	GO:0006559//L-phenylalanine catabolic process;GO:0006572//tyrosine catabolic process;GO:0006749//glutathione metabolic process	--
Epidermis/Fra_cell	ncbi_112169788	LIGB	0.355	0.501	3.23007	2.41076	0.422076	3.37369e-07	0.0125434	LIGB	extradiol ring-cleavage dioxygenase	Metabolism;Metabolism	Global and overview maps;Biosynthesis of other secondary metabolites	ko01110//Biosynthesis of secondary metabolites;ko00965//Betalain biosynthesis	K15777;K15777	-	GO:0003674//molecular_function;GO:0003824//catalytic activity;GO:0005488//binding;GO:0005506//iron ion binding;GO:0008198//ferrous iron binding;GO:0008270//zinc ion binding;GO:0016491//oxidoreductase activity;GO:0016701//oxidoreductase activity, acting on single donors with incorporation of molecular oxygen;GO:0043167//ion binding;GO:0043169//cation binding;GO:0046872//metal ion binding;GO:004691…	GO:0006725//cellular aromatic compound metabolic process;GO:0008150//biological_process;GO:0008152//metabolic process;GO:0009987//cellular process;GO:0044237//cellular metabolic process;GO:0055114//oxidation-reduction process	--
Epidermis/Fra_cell	ncbi_112200810	WRKY75	0.412	0.476	4.25607	2.82258	0.592506	3.89456e-07	0.01448	WRKY75	probable WRKY transcription factor 75	-	-	-	-	GO:0005575//cellular_component;GO:0005622//intracellular;GO:0005623//cell;GO:0005634//nucleus;GO:0043226//organelle;GO:0043227//membrane-bounded organelle;GO:0043229//intracellular organelle;GO:0043231//intracellular membrane-bounded organelle;GO:0044424//intracellular part;GO:0044464//cell part	GO:0000976//transcription regulatory region sequence-specific DNA binding;GO:0000977//RNA polymerase II regulatory region sequence-specific DNA binding;GO:0000978//RNA polymerase II core promoter proximal region sequence-specific DNA binding;GO:0000987//core promoter proximal region sequence-specific DNA binding;GO:0001012//RNA polymerase II regulatory region DNA binding;GO:0001067//regulatory re…	GO:0000122//negative regulation of transcription from RNA polymerase II promoter;GO:0006139//nucleobase-containing compound metabolic process;GO:0006351//transcription, DNA-templated;GO:0006355//regulation of transcription, DNA-templated;GO:0006357//regulation of transcription from RNA polymerase II promoter;GO:0006725//cellular aromatic compound metabolic process;GO:0006807//nitrogen compound me…	WRKY
Epidermis/Fra_cell	ncbi_112197906	HTH	0.475	0.57	5.46174	3.9513	0.467033	1.10977e-06	0.0412613	HTH	protein HOTHEAD	-	-	-	-	GO:0005575//cellular_component;GO:0005576//extracellular region	GO:0000166//nucleotide binding;GO:0003674//molecular_function;GO:0003824//catalytic activity;GO:0005488//binding;GO:0008812//choline dehydrogenase activity;GO:0016491//oxidoreductase activity;GO:0016614//oxidoreductase activity, acting on CH-OH group of donors;GO:0016701//oxidoreductase activity, acting on single donors with incorporation of molecular oxygen;GO:0016829//lyase activity;GO:0016830/…	GO:0006082//organic acid metabolic process;GO:0006629//lipid metabolic process;GO:0006631//fatty acid metabolic process;GO:0006744//ubiquinone biosynthetic process;GO:0007154//cell communication;GO:0007267//cell-cell signaling;GO:0007275//multicellular organism development;GO:0008150//biological_process;GO:0008152//metabolic process;GO:0009553//embryo sac development;GO:0009987//cellular process;…	--
Epidermis/Fra_cell	ncbi_112187392	At2g25060	0.223	0.296	2.00846	1.3489	0.574305	1.60865e-06	0.0598094	At2g25060	blue copper protein	-	-	-	-	GO:0005575//cellular_component;GO:0005622//intracellular;GO:0005623//cell;GO:0005737//cytoplasm;GO:0005773//vacuole;GO:0005886//plasma membrane;GO:0016020//membrane;GO:0031224//intrinsic component of membrane;GO:0031225//anchored component of membrane;GO:0031226//intrinsic component of plasma membrane;GO:0043226//organelle;GO:0043227//membrane-bounded organelle;GO:0043229//intracellular organelle…	GO:0003674//molecular_function;GO:0003824//catalytic activity;GO:0005488//binding;GO:0009055//electron carrier activity;GO:0016491//oxidoreductase activity;GO:0043167//ion binding;GO:0043169//cation binding;GO:0046872//metal ion binding	GO:0002239//response to oomycetes;GO:0006091//generation of precursor metabolites and energy;GO:0006810//transport;GO:0006811//ion transport;GO:0006812//cation transport;GO:0006950//response to stress;GO:0006979//response to oxidative stress;GO:0008150//biological_process;GO:0008152//metabolic process;GO:0009266//response to temperature stimulus;GO:0009314//response to radiation;GO:0009409//respo…	--
Epidermis/Fra_cell	ncbi_112173067	Fra	0.341	0.371	3.38867	2.09323	0.694985	2.84203e-06	0.105667	Fra	major allergen Pru ar 1	-	-	-	-	-	-	GO:0006950//response to stress;GO:0006952//defense response;GO:0008150//biological_process;GO:0009607//response to biotic stimulus;GO:0050896//response to stimulus	--
Epidermis/Fra_cell	ncbi_112188121	TBL39	0.251	0.333	2.16083	1.47833	0.547619	5.72093e-06	0.212704	TBL39	protein trichome birefringence-like 39	-	-	-	-	-	GO:0005524//ATP binding;GO:0030983//mismatched DNA binding	GO:0006298//mismatch repair	--
Epidermis/Fra_cell	ncbi_112189318	ncbi_112189318	0.254	0.348	2.272	1.31978	0.783665	2.18036e-05	0.810659	--	uncharacterized LOC112189318	-	-	-	-	-	GO:0061657//UFM1 conjugating enzyme activity	GO:0071569//protein ufmylation	--
Epidermis/Fra_cell	ncbi_112177270	CYP76B6	0.26	0.341	2.0533	1.41321	0.53897	3.53464e-05	1	CYP76B6	geraniol 8-hydroxylase	-	-	-	-	-	GO:0005506//iron ion binding;GO:0016705//oxidoreductase activity, acting on paired donors, with incorporation or reduction of molecular oxygen;GO:0020037//heme binding	GO:0055114//oxidation-reduction process	--
Epidermis/Fra_cell	ncbi_112196645	Cmbl	0.317	0.425	2.85494	2.12787	0.424051	6.35919e-05	1	Cmbl	endo-1,3%3B1,4-beta-D-glucanase, transcript variant X1	-	-	-	-	-	GO:0016787//hydrolase activity	-	--
Epidermis/Fra_cell	ncbi_112188053	OPR3	0.402	0.451	4.38861	3.19795	0.456616	6.97137e-05	1	OPR3	12-oxophytodienoate reductase 3-like	Metabolism;Metabolism;Metabolism	Global and overview maps;Global and overview maps;Lipid metabolism	ko01100//Metabolic pathways;ko01110//Biosynthesis of secondary metabolites;ko00592//alpha-Linolenic acid metabolism	K05894;K05894;K05894	-	GO:0010181//FMN binding;GO:0016491//oxidoreductase activity	GO:0055114//oxidation-reduction process	--
Epidermis/Fra_cell	ncbi_112169223	BH0283	0.279	0.368	2.31183	1.60163	0.529493	0.000462322	1	BH0283	uncharacterized isomerase BH0283, transcript variant X1	-	-	-	-	-	GO:0003674//molecular_function;GO:0003824//catalytic activity;GO:0008837//diaminopimelate epimerase activity;GO:0016853//isomerase activity	GO:0008150//biological_process;GO:0008152//metabolic process;GO:0009058//biosynthetic process;GO:0009089//lysine biosynthetic process via diaminopimelate	--
Epidermis/Fra_cell	ncbi_112177151	SALR	0.309	0.405	2.83597	2.10996	0.426626	0.000737555	1	SALR	salutaridine reductase	Metabolism;Metabolism	Global and overview maps;Metabolism of terpenoids and polyketides	ko01110//Biosynthesis of secondary metabolites;ko00902//Monoterpenoid biosynthesis	K15095;K15095	-	GO:0003824//catalytic activity;GO:0004316//3-oxoacyl-[acyl-carrier-protein] reductase (NADPH) activity;GO:0004757//sepiapterin reductase activity;GO:0008667//2,3-dihydro-2,3-dihydroxybenzoate dehydrogenase activity;GO:0008678//2-deoxy-D-gluconate 3-dehydrogenase activity;GO:0016491//oxidoreductase activity;GO:0016630//protochlorophyllide reductase activity;GO:0050662//coenzyme binding;GO:0051287/…	GO:0000272//polysaccharide catabolic process;GO:0006633//fatty acid biosynthetic process;GO:0006729//tetrahydrobiopterin biosynthetic process;GO:0015995//chlorophyll biosynthetic process;GO:0055114//oxidation-reduction process	--
Epidermis/Fra_cell	ncbi_112187861	CYP81E8	0.307	0.325	3.00849	2.19044	0.457821	0.00128519	1	CYP81E8	cytochrome P450 81Q32	-	-	-	-	-	GO:0005506//iron ion binding;GO:0016705//oxidoreductase activity, acting on paired donors, with incorporation or reduction of molecular oxygen;GO:0020037//heme binding	GO:0055114//oxidation-reduction process	--
Epidermis/Fra_cell	ncbi_112189652	ncbi_112189652	0.264	0.337	2.42972	1.76467	0.46139	0.00153287	1	--	umecyanin	-	-	-	-	-	GO:0009055//electron carrier activity	-	--
Epidermis/Fra_cell	ncbi_112178769	CXE8	0.453	0.558	4.70083	3.40882	0.463642	0.00214112	1	CXE8	probable carboxylesterase 8	-	-	-	-	-	GO:0003674//molecular_function;GO:0003824//catalytic activity;GO:0008236//serine-type peptidase activity;GO:0016787//hydrolase activity;GO:0016788//hydrolase activity, acting on ester bonds;GO:0052689//carboxylic ester hydrolase activity;GO:0070205//2-succinyl-6-hydroxy-2,4-cyclohexadiene-1-carboxylate synthase activity	GO:0006508//proteolysis;GO:0008150//biological_process;GO:0008152//metabolic process;GO:0009056//catabolic process;GO:0009234//menaquinone biosynthetic process	--
Epidermis/Fra_cell	ncbi_112184401	DBR	0.303	0.326	2.98286	2.06077	0.533512	0.00380442	1	DBR	2-alkenal reductase (NADP(+)-dependent)	-	-	-	-	-	GO:0008743//L-threonine 3-dehydrogenase activity;GO:0016655//oxidoreductase activity, acting on NAD(P)H, quinone or similar compound as acceptor	GO:0006567//threonine catabolic process;GO:0008152//metabolic process;GO:0055114//oxidation-reduction process	--
Xylem_cell	ncbi_112189780	TIP2-1	0.45	0.043	4.38385	0.169223	4.6952	0	0	TIP2-1	aquaporin TIP2-1	-	-	-	-	GO:0000322//storage vacuole;GO:0000325//plant-type vacuole;GO:0000326//protein storage vacuole;GO:0005575//cellular_component;GO:0005618//cell wall;GO:0005622//intracellular;GO:0005623//cell;GO:0005737//cytoplasm;GO:0005773//vacuole;GO:0005774//vacuolar membrane;GO:0005794//Golgi apparatus;GO:0005886//plasma membrane;GO:0005887//integral component of plasma membrane;GO:0005911//cell-cell junction…	GO:0003674//molecular_function;GO:0005215//transporter activity;GO:0005275//amine transmembrane transporter activity;GO:0005372//water transmembrane transporter activity;GO:0005488//binding;GO:0005515//protein binding;GO:0008324//cation transmembrane transporter activity;GO:0008519//ammonium transmembrane transporter activity;GO:0015075//ion transmembrane transporter activity;GO:0015101//organic …	GO:0006810//transport;GO:0006811//ion transport;GO:0006812//cation transport;GO:0006833//water transport;GO:0008150//biological_process;GO:0015695//organic cation transport;GO:0015696//ammonium transport;GO:0015837//amine transport;GO:0015843//methylammonium transport;GO:0019755//one-carbon compound transport;GO:0034220//ion transmembrane transport;GO:0042044//fluid transport;GO:0051179//localiza…	--
Xylem_cell	ncbi_121048763	CYSEP	0.255	0.048	5.59314	0.236478	4.56388	0	0	CYSEP	vignain-like	-	-	-	-	GO:0005575//cellular_component;GO:0005622//intracellular;GO:0005623//cell;GO:0005737//cytoplasm;GO:0005783//endoplasmic reticulum;GO:0005788//endoplasmic reticulum lumen;GO:0012505//endomembrane system;GO:0031410//cytoplasmic vesicle;GO:0031974//membrane-enclosed lumen;GO:0031982//vesicle;GO:0043226//organelle;GO:0043227//membrane-bounded organelle;GO:0043229//intracellular organelle;GO:0043231//…	GO:0003674//molecular_function;GO:0003824//catalytic activity;GO:0008233//peptidase activity;GO:0008234//cysteine-type peptidase activity;GO:0016787//hydrolase activity;GO:0070011//peptidase activity, acting on L-amino acid peptides	GO:0006508//proteolysis;GO:0006807//nitrogen compound metabolic process;GO:0008150//biological_process;GO:0008152//metabolic process;GO:0019538//protein metabolic process;GO:0043170//macromolecule metabolic process;GO:0044238//primary metabolic process;GO:0071704//organic substance metabolic process;GO:1901564//organonitrogen compound metabolic process	--
Xylem_cell	ncbi_112175722	ncbi_112175722	0.337	0.042	4.30141	0.202572	4.4083	0	0	--	putative glycine-rich cell wall structural protein 1	-	-	-	-	-	-	-	--
Xylem_cell	ncbi_112173540	LAX3	0.321	0.023	1.93599	0.0924013	4.38901	0	0	LAX3	auxin transporter-like protein 3	Environmental Information Processing	Signal transduction	ko04075//Plant hormone signal transduction	K13946	GO:0005575//cellular_component;GO:0005623//cell;GO:0005886//plasma membrane;GO:0016020//membrane;GO:0016021//integral component of membrane;GO:0031224//intrinsic component of membrane;GO:0044425//membrane part;GO:0044464//cell part;GO:0071944//cell periphery	GO:0003674//molecular_function;GO:0005215//transporter activity;GO:0005342//organic acid transmembrane transporter activity;GO:0008509//anion transmembrane transporter activity;GO:0008514//organic anion transmembrane transporter activity;GO:0010328//auxin influx transmembrane transporter activity;GO:0015075//ion transmembrane transporter activity;GO:0015171//amino acid transmembrane transporter a…	GO:0003333//amino acid transmembrane transport;GO:0006810//transport;GO:0006811//ion transport;GO:0006820//anion transport;GO:0006865//amino acid transport;GO:0007154//cell communication;GO:0007165//signal transduction;GO:0007275//multicellular organism development;GO:0008150//biological_process;GO:0009653//anatomical structure morphogenesis;GO:0009719//response to endogenous stimulus;GO:0009725/…	--
Xylem_cell	ncbi_112175191	ncbi_112175191	0.268	0.032	2.90066	0.145135	4.32092	0	0	--	glycine-rich cell wall structural protein 1.8	-	-	-	-	-	-	-	--
Xylem_cell	ncbi_112179571	OSM34	0.815	0.328	51.2091	2.71628	4.23669	0	0	OSM34	thaumatin-like protein 1	-	-	-	-	GO:0005575//cellular_component;GO:0005576//extracellular region	-	GO:0001906//cell killing;GO:0002376//immune system process;GO:0006950//response to stress;GO:0006952//defense response;GO:0006955//immune response;GO:0006970//response to osmotic stress;GO:0008150//biological_process;GO:0009605//response to external stimulus;GO:0009607//response to biotic stimulus;GO:0009617//response to bacterium;GO:0009620//response to fungus;GO:0009628//response to abiotic sti…	--
Xylem_cell	ncbi_112196824	PAP4	0.616	0.076	6.95785	0.369604	4.23459	0	0	PAP4	purple acid phosphatase 4	Metabolism;Metabolism	Global and overview maps;Metabolism of cofactors and vitamins	ko01100//Metabolic pathways;ko00740//Riboflavin metabolism	K14379;K14379	GO:0005575//cellular_component;GO:0005576//extracellular region;GO:0005622//intracellular;GO:0005623//cell;GO:0005737//cytoplasm;GO:0005773//vacuole;GO:0043226//organelle;GO:0043227//membrane-bounded organelle;GO:0043229//intracellular organelle;GO:0043231//intracellular membrane-bounded organelle;GO:0044424//intracellular part;GO:0044444//cytoplasmic part;GO:0044464//cell part	GO:0003674//molecular_function;GO:0003824//catalytic activity;GO:0003993//acid phosphatase activity;GO:0005488//binding;GO:0016787//hydrolase activity;GO:0016788//hydrolase activity, acting on ester bonds;GO:0016791//phosphatase activity;GO:0042578//phosphoric ester hydrolase activity;GO:0043167//ion binding;GO:0043169//cation binding;GO:0046872//metal ion binding	GO:0006793//phosphorus metabolic process;GO:0006796//phosphate-containing compound metabolic process;GO:0008150//biological_process;GO:0008152//metabolic process;GO:0009987//cellular process;GO:0016311//dephosphorylation;GO:0044237//cellular metabolic process	--
Xylem_cell	ncbi_112197670	XTH23	0.405	0.061	4.8007	0.276388	4.11848	0	0	XTH23	probable xyloglucan endotransglucosylase/hydrolase protein 23	Environmental Information Processing	Signal transduction	ko04075//Plant hormone signal transduction	K14504	GO:0005618//cell wall;GO:0048046//apoplast	GO:0004553//hydrolase activity, hydrolyzing O-glycosyl compounds;GO:0016762//xyloglucan:xyloglucosyl transferase activity	GO:0005975//carbohydrate metabolic process;GO:0006073//cellular glucan metabolic process	--
Xylem_cell	ncbi_112190879	PLAT1	0.465	0.061	3.68885	0.253171	3.86498	0	0	PLAT1	PLAT domain-containing protein 3	-	-	-	-	-	GO:0005515//protein binding	-	--
Xylem_cell	ncbi_112164988	ncbi_112164988	0.52	0.145	10.9279	1.19125	3.19746	0	0	--	fruit protein pKIWI501	-	-	-	-	-	-	-	--
Xylem_cell	ncbi_112167792	PME2.1	0.254	0.049	1.42064	0.170505	3.05866	0	0	PME2.1	pectinesterase	Metabolism;Metabolism	Global and overview maps;Carbohydrate metabolism	ko01100//Metabolic pathways;ko00040//Pentose and glucuronate interconversions	K01051;K01051	-	GO:0004857//enzyme inhibitor activity;GO:0030599//pectinesterase activity	GO:0042545//cell wall modification;GO:0070206//protein trimerization	--
Xylem_cell	ncbi_112173191	At2g23090	0.308	0.067	1.78981	0.217662	3.03964	0	0	At2g23090	uncharacterized protein At2g23090, transcript variant X3	-	-	-	-	-	GO:0005198//structural molecule activity;GO:0016151//nickel cation binding	GO:0051604//protein maturation	--
Xylem_cell	ncbi_112171161	GGP5	0.478	0.157	3.79104	0.714054	2.40849	0	0	GGP5	gamma-glutamyl peptidase 5	-	-	-	-	GO:0005951//carbamoyl-phosphate synthase complex	GO:0000107//imidazoleglycerol-phosphate synthase activity;GO:0003824//catalytic activity;GO:0003922//GMP synthase (glutamine-hydrolyzing) activity;GO:0004088//carbamoyl-phosphate synthase (glutamine-hydrolyzing) activity;GO:0008234//cysteine-type peptidase activity;GO:0016787//hydrolase activity;GO:0016884//carbon-nitrogen ligase activity, with glutamine as amido-N-donor;GO:0046820//4-amino-4-deo…	GO:0000105//histidine biosynthetic process;GO:0006177//GMP biosynthetic process;GO:0006508//proteolysis;GO:0009220//pyrimidine ribonucleotide biosynthetic process	--
Xylem_cell	ncbi_112182926	TRG-31	0.761	0.501	16.3592	4.62176	1.82359	1.89295e-295	7.03798e-291	TRG-31	probable aquaporin PIP-type 7a	-	-	-	-	GO:0005575//cellular_component;GO:0005622//intracellular;GO:0005623//cell;GO:0005737//cytoplasm;GO:0005829//cytosol;GO:0005886//plasma membrane;GO:0005887//integral component of plasma membrane;GO:0016020//membrane;GO:0016021//integral component of membrane;GO:0031224//intrinsic component of membrane;GO:0031226//intrinsic component of plasma membrane;GO:0032991//macromolecular complex;GO:0044424/…	GO:0003674//molecular_function;GO:0005215//transporter activity;GO:0005372//water transmembrane transporter activity;GO:0015250//water channel activity;GO:0015267//channel activity;GO:0015318//inorganic solute uptake transmembrane transporter activity;GO:0022803//passive transmembrane transporter activity;GO:0022838//substrate-specific channel activity;GO:0022857//transmembrane transporter activi…	GO:0006810//transport;GO:0006811//ion transport;GO:0006833//water transport;GO:0008150//biological_process;GO:0009987//cellular process;GO:0016043//cellular component organization;GO:0022607//cellular component assembly;GO:0034220//ion transmembrane transport;GO:0042044//fluid transport;GO:0043933//macromolecular complex subunit organization;GO:0044085//cellular component biogenesis;GO:0051179//l…	--
Xylem_cell	ncbi_112195242	ncbi_112195242	0.691	0.443	82.1297	6.89796	3.57366	1.68845e-284	6.27767e-280	--	uncharacterized LOC112195242, transcript variant X1	-	-	-	-	-	-	-	--
Xylem_cell	ncbi_112192082	PAE10	0.315	0.084	1.57309	0.27907	2.4949	1.60107e-282	5.95278e-278	PAE10	pectin acetylesterase 12	-	-	-	-	-	GO:0016787//hydrolase activity	-	--
Xylem_cell	ncbi_112168736	At5g10770	0.374	0.118	2.23854	0.526238	2.08877	3.89803e-271	1.44929e-266	At5g10770	aspartyl protease family protein At5g10770	-	-	-	-	-	-	-	--
Xylem_cell	ncbi_112195096	ADF2	0.937	0.875	25.8727	14.1678	0.868818	3.69884e-266	1.37523e-261	ADF2	actin-depolymerizing factor 2	-	-	-	-	-	GO:0003779//actin binding	-	--
Xylem_cell	ncbi_112188461	CCR1	0.3	0.082	1.44914	0.221332	2.71091	1.10518e-265	4.10905e-261	CCR1	cinnamoyl-CoA reductase 1	Metabolism;Metabolism;Metabolism	Global and overview maps;Global and overview maps;Biosynthesis of other secondary metabolites	ko01100//Metabolic pathways;ko01110//Biosynthesis of secondary metabolites;ko00940//Phenylpropanoid biosynthesis	K09753;K09753;K09753	-	GO:0003674//molecular_function;GO:0003824//catalytic activity;GO:0003854//3-beta-hydroxy-delta5-steroid dehydrogenase activity;GO:0003978//UDP-glucose 4-epimerase activity;GO:0005488//binding;GO:0008446//GDP-mannose 4,6-dehydratase activity;GO:0008667//2,3-dihydro-2,3-dihydroxybenzoate dehydrogenase activity;GO:0008712//ADP-glyceromanno-heptose 6-epimerase activity;GO:0016491//oxidoreductase acti…	GO:0000271//polysaccharide biosynthetic process;GO:0005975//carbohydrate metabolic process;GO:0006012//galactose metabolic process;GO:0006694//steroid biosynthetic process;GO:0008150//biological_process;GO:0008152//metabolic process;GO:0009058//biosynthetic process;GO:0009243//O antigen biosynthetic process;GO:0009244//lipopolysaccharide core region biosynthetic process;GO:0009812//flavonoid meta…	--
Xylem_cell	ncbi_112187346	A0418	0.836	0.682	14.4078	6.12684	1.23364	5.22269e-256	1.9418e-251	A0418	profilin	-	-	-	-	GO:0005575//cellular_component;GO:0005576//extracellular region;GO:0005618//cell wall;GO:0005622//intracellular;GO:0005623//cell;GO:0005737//cytoplasm;GO:0005856//cytoskeleton;GO:0005886//plasma membrane;GO:0009505//plant-type cell wall;GO:0016020//membrane;GO:0030312//external encapsulating structure;GO:0031224//intrinsic component of membrane;GO:0031225//anchored component of membrane;GO:003122…	GO:0001871//pattern binding;GO:0003674//molecular_function;GO:0003779//actin binding;GO:0003824//catalytic activity;GO:0004553//hydrolase activity, hydrolyzing O-glycosyl compounds;GO:0005488//binding;GO:0005515//protein binding;GO:0008092//cytoskeletal protein binding;GO:0008422//beta-glucosidase activity;GO:0015926//glucosidase activity;GO:0016787//hydrolase activity;GO:0016798//hydrolase activ…	GO:0005975//carbohydrate metabolic process;GO:0006950//response to stress;GO:0006952//defense response;GO:0008150//biological_process;GO:0008152//metabolic process;GO:0009987//cellular process;GO:0016043//cellular component organization;GO:0044238//primary metabolic process;GO:0045229//external encapsulating structure organization;GO:0050896//response to stimulus;GO:0071554//cell wall organizatio…	--
Xylem_cell	ncbi_112168074	ncbi_112168074	0.642	0.402	21.4922	4.48464	2.26075	2.87607e-233	1.06932e-228	--	metallothionein-like protein 1B	-	-	-	-	-	GO:0046872//metal ion binding	-	--
Xylem_cell	ncbi_112165495	ncbi_112165495	0.319	0.104	6.13674	1.33341	2.20236	6.02306e-222	2.23937e-217	--	metallothionein-like protein 1	-	-	-	-	-	GO:0046872//metal ion binding	-	--
Xylem_cell	ncbi_112185680	ACT7	0.723	0.523	6.67015	2.94344	1.18022	6.76487e-207	2.51518e-202	ACT7	actin-7	-	-	-	-	GO:0005575//cellular_component;GO:0005618//cell wall;GO:0005622//intracellular;GO:0005623//cell;GO:0005634//nucleus;GO:0005730//nucleolus;GO:0005737//cytoplasm;GO:0005739//mitochondrion;GO:0005829//cytosol;GO:0005856//cytoskeleton;GO:0005886//plasma membrane;GO:0005911//cell-cell junction;GO:0009506//plasmodesma;GO:0009507//chloroplast;GO:0009526//plastid envelope;GO:0009532//plastid stroma;GO:00…	GO:0000166//nucleotide binding;GO:0003674//molecular_function;GO:0005198//structural molecule activity;GO:0005200//structural constituent of cytoskeleton;GO:0005488//binding;GO:0005524//ATP binding;GO:0008144//drug binding;GO:0017076//purine nucleotide binding;GO:0030554//adenyl nucleotide binding;GO:0032553//ribonucleotide binding;GO:0032555//purine ribonucleotide binding;GO:0032559//adenyl ribo…	GO:0006950//response to stress;GO:0006996//organelle organization;GO:0007010//cytoskeleton organization;GO:0007275//multicellular organism development;GO:0008150//biological_process;GO:0009314//response to radiation;GO:0009416//response to light stimulus;GO:0009611//response to wounding;GO:0009628//response to abiotic stimulus;GO:0009653//anatomical structure morphogenesis;GO:0009719//response to…	--
Xylem_cell	ncbi_112201812	TDT	0.33	0.122	2.13464	0.412671	2.37093	6.81608e-195	2.53422e-190	TDT	tonoplast dicarboxylate transporter	-	-	-	-	GO:0005887//integral component of plasma membrane;GO:0016020//membrane;GO:0016021//integral component of membrane	GO:0008509//anion transmembrane transporter activity;GO:0022857//transmembrane transporter activity	GO:0006820//anion transport;GO:0055085//transmembrane transport	--
Xylem_cell	ncbi_112165574	EXPA8	0.305	0.104	2.50603	0.507321	2.30443	4.90136e-193	1.82232e-188	EXPA8	expansin-A4	-	-	-	-	-	-	-	--
Xylem_cell	ncbi_121048773	ncbi_121048773	0.305	0.11	1.31909	0.343597	1.94076	6.66133e-176	2.47668e-171	--	remorin-like	-	-	-	-	-	-	-	--
Xylem_cell	ncbi_112178829	GRF8	0.779	0.613	8.25571	4.29038	0.944287	3.03374e-174	1.12795e-169	GRF8	14-3-3-like protein GF14 kappa	-	-	-	-	-	GO:0003674//molecular_function;GO:0005488//binding;GO:0005515//protein binding;GO:0019904//protein domain specific binding	-	--
Xylem_cell	ncbi_112164757	DRM1	0.789	0.573	12.1246	6.25537	0.954767	2.15918e-171	8.02784e-167	DRM1	auxin-repressed 12.5 kDa protein	-	-	-	-	-	-	-	--
Xylem_cell	ncbi_112180838	ERG3	0.587	0.364	4.49885	1.74839	1.36353	1.74712e-168	6.4958e-164	ERG3	proline-rich protein HaeIII subfamily 1	-	-	-	-	-	-	-	--
Xylem_cell	ncbi_112174515	HIPP26	0.566	0.341	4.31937	1.64062	1.39658	1.75562e-166	6.52741e-162	HIPP26	heavy metal-associated isoprenylated plant protein 26	-	-	-	-	GO:0005575//cellular_component;GO:0005622//intracellular;GO:0005623//cell;GO:0005737//cytoplasm;GO:0005911//cell-cell junction;GO:0009506//plasmodesma;GO:0016020//membrane;GO:0030054//cell junction;GO:0044424//intracellular part;GO:0044464//cell part;GO:0055044//symplast	GO:0003674//molecular_function;GO:0005488//binding;GO:0005507//copper ion binding;GO:0043167//ion binding;GO:0043169//cation binding;GO:0045340//mercury ion binding;GO:0046872//metal ion binding;GO:0046914//transition metal ion binding	GO:0006810//transport;GO:0006811//ion transport;GO:0006812//cation transport;GO:0006825//copper ion transport;GO:0006873//cellular ion homeostasis;GO:0006875//cellular metal ion homeostasis;GO:0008150//biological_process;GO:0009987//cellular process;GO:0015694//mercury ion transport;GO:0019725//cellular homeostasis;GO:0030001//metal ion transport;GO:0030003//cellular cation homeostasis;GO:0042592…	--
Xylem_cell	ncbi_112164719	PCAP1	0.884	0.746	19.5287	9.94475	0.973592	1.30172e-161	4.83979e-157	PCAP1	plasma membrane-associated cation-binding protein 1	-	-	-	-	GO:0016020//membrane;GO:0046658//anchored component of plasma membrane	GO:0046873//metal ion transmembrane transporter activity	GO:0030001//metal ion transport;GO:0055085//transmembrane transport	--
Xylem_cell	ncbi_121048806	ncbi_121048806	0.395	0.182	5.10395	1.57821	1.69333	3.53172e-153	1.31309e-148	--	uncharacterized LOC121048806, transcript variant X1	-	-	-	-	-	GO:0003986//acetyl-CoA hydrolase activity;GO:0008775//acetate CoA-transferase activity	GO:0006083//acetate metabolic process;GO:0019679//propionate metabolic process, methylcitrate cycle	--
Xylem_cell	ncbi_112201505	THI1	0.613	0.412	5.31908	2.26034	1.23464	1.58149e-149	5.87997e-145	THI1	thiamine thiazole synthase, chloroplastic	Metabolism;Metabolism	Global and overview maps;Metabolism of cofactors and vitamins	ko01100//Metabolic pathways;ko00730//Thiamine metabolism	K03146;K03146	GO:0009342//glutamate synthase complex (NADPH)	GO:0000104//succinate dehydrogenase activity;GO:0003677//DNA binding;GO:0003824//catalytic activity;GO:0003899//DNA-directed RNA polymerase activity;GO:0004148//dihydrolipoyl dehydrogenase activity;GO:0004355//glutamate synthase (NADPH) activity;GO:0004729//oxygen-dependent protoporphyrinogen oxidase activity;GO:0008734//L-aspartate oxidase activity;GO:0008812//choline dehydrogenase activity;GO:0…	GO:0006096//glycolytic process;GO:0006099//tricarboxylic acid cycle;GO:0006351//transcription, DNA-templated;GO:0006400//tRNA modification;GO:0006537//glutamate biosynthetic process;GO:0006744//ubiquinone biosynthetic process;GO:0006779//porphyrin-containing compound biosynthetic process;GO:0006790//sulfur compound metabolic process;GO:0009060//aerobic respiration;GO:0009061//anaerobic respiratio…	--
Xylem_cell	ncbi_112193037	TIP1-1	0.343	0.149	2.5438	0.690082	1.88215	5.87521e-148	2.1844e-143	TIP1-1	aquaporin TIP1-1	-	-	-	-	GO:0000322//storage vacuole;GO:0000325//plant-type vacuole;GO:0000326//protein storage vacuole;GO:0005575//cellular_component;GO:0005622//intracellular;GO:0005623//cell;GO:0005737//cytoplasm;GO:0005773//vacuole;GO:0005774//vacuolar membrane;GO:0005886//plasma membrane;GO:0005887//integral component of plasma membrane;GO:0009507//chloroplast;GO:0009526//plastid envelope;GO:0009536//plastid;GO:0009…	GO:0003674//molecular_function;GO:0005215//transporter activity;GO:0005372//water transmembrane transporter activity;GO:0015204//urea transmembrane transporter activity;GO:0015250//water channel activity;GO:0015267//channel activity;GO:0015318//inorganic solute uptake transmembrane transporter activity;GO:0022803//passive transmembrane transporter activity;GO:0022838//substrate-specific channel a…	GO:0006810//transport;GO:0006811//ion transport;GO:0006833//water transport;GO:0006855//drug transmembrane transport;GO:0008150//biological_process;GO:0015840//urea transport;GO:0015893//drug transport;GO:0019755//one-carbon compound transport;GO:0034220//ion transmembrane transport;GO:0042044//fluid transport;GO:0042221//response to chemical;GO:0042493//response to drug;GO:0042886//amide transpo…	--
Xylem_cell	ncbi_112181600	PIP1-3	0.467	0.249	2.85774	1.08274	1.40019	3.28054e-144	1.2197e-139	PIP1-3	aquaporin PIP1-3	-	-	-	-	GO:0016020//membrane	GO:0015267//channel activity	GO:0055085//transmembrane transport	--
Xylem_cell	ncbi_112192851	ncbi_112192851	0.733	0.55	46.8657	17.093	1.45513	1.44189e-143	5.36096e-139	--	cold and drought-regulated protein CORA	-	-	-	-	-	-	-	--
Xylem_cell	ncbi_112171897	COR413PM1	0.33	0.141	1.50151	0.528699	1.5059	1.06869e-139	3.97337e-135	COR413PM1	cold-regulated 413 plasma membrane protein 1	-	-	-	-	GO:0005575//cellular_component;GO:0005622//intracellular;GO:0005623//cell;GO:0005737//cytoplasm;GO:0005773//vacuole;GO:0005886//plasma membrane;GO:0016020//membrane;GO:0016021//integral component of membrane;GO:0031224//intrinsic component of membrane;GO:0043226//organelle;GO:0043227//membrane-bounded organelle;GO:0043229//intracellular organelle;GO:0043231//intracellular membrane-bounded organel…	-	GO:0001101//response to acid chemical;GO:0006950//response to stress;GO:0007154//cell communication;GO:0008150//biological_process;GO:0009266//response to temperature stimulus;GO:0009409//response to cold;GO:0009414//response to water deprivation;GO:0009415//response to water;GO:0009605//response to external stimulus;GO:0009628//response to abiotic stimulus;GO:0009631//cold acclimation;GO:0009719…	--
Xylem_cell	ncbi_112190282	Os01g0813400	0.899	0.832	15.1934	10.3183	0.558235	3.31644e-133	1.23305e-128	Os01g0813400	ADP-ribosylation factor 1	Cellular Processes	Transport and catabolism	ko04144//Endocytosis	K07937	GO:0048501//signal recognition particle, plasma membrane targeting	GO:0003873//6-phosphofructo-2-kinase activity;GO:0003924//GTPase activity;GO:0005048//signal sequence binding;GO:0005524//ATP binding;GO:0005525//GTP binding;GO:0019001//guanyl nucleotide binding;GO:0031683//G-protein beta/gamma-subunit complex binding	GO:0006000//fructose metabolic process;GO:0007186//G-protein coupled receptor signaling pathway;GO:0009306//protein secretion;GO:0042254//ribosome biogenesis	--
Xylem_cell	ncbi_112192749	CAM-1	0.752	0.615	7.2897	4.25455	0.776855	6.54001e-131	2.43158e-126	CAM-1	calmodulin-7	Organismal Systems;Environmental Information Processing;Environmental Information Processing	Environmental adaptation;Signal transduction;Signal transduction	ko04626//Plant-pathogen interaction;ko04016//MAPK signaling pathway - plant;ko04070//Phosphatidylinositol signaling system	K02183;K02183;K02183	GO:0016020//membrane;GO:0030880//RNA polymerase complex	GO:0003674//molecular_function;GO:0004553//hydrolase activity, hydrolyzing O-glycosyl compounds;GO:0005488//binding;GO:0005509//calcium ion binding;GO:0005515//protein binding;GO:0015159//polysaccharide transmembrane transporter activity;GO:0043167//ion binding;GO:0043169//cation binding;GO:0046872//metal ion binding	GO:0000272//polysaccharide catabolic process;GO:0005513//detection of calcium ion;GO:0006352//DNA-templated transcription, initiation;GO:0008150//biological_process;GO:0009593//detection of chemical stimulus;GO:0010035//response to inorganic substance;GO:0010038//response to metal ion;GO:0010099//regulation of photomorphogenesis;GO:0015774//polysaccharide transport;GO:0042221//response to chemica…	--
Xylem_cell	ncbi_112189554	PRO1	0.507	0.3	3.41174	1.40871	1.27613	4.67848e-129	1.73946e-124	PRO1	profilin	-	-	-	-	-	GO:0003779//actin binding	-	--
Xylem_cell	ncbi_112188761	AOC	0.696	0.536	8.85426	4.29483	1.04377	2.11739e-125	7.87245e-121	AOC	allene oxide cyclase, chloroplastic	Metabolism;Metabolism;Metabolism	Global and overview maps;Global and overview maps;Lipid metabolism	ko01100//Metabolic pathways;ko01110//Biosynthesis of secondary metabolites;ko00592//alpha-Linolenic acid metabolism	K10525;K10525;K10525	-	GO:0016853//isomerase activity	-	--
Xylem_cell	ncbi_112191523	ncbi_112191523	0.272	0.112	1.05849	0.327843	1.69092	8.00176e-122	2.97506e-117	--	macrophage migration inhibitory factor homolog	Metabolism;Metabolism;Metabolism	Global and overview maps;Amino acid metabolism;Amino acid metabolism	ko01100//Metabolic pathways;ko00350//Tyrosine metabolism;ko00360//Phenylalanine metabolism	K07253;K07253;K07253	-	-	-	--
Xylem_cell	ncbi_112189923	ncbi_112189923	0.417	0.228	1.86579	0.738363	1.33738	2.1032e-120	7.8197e-116	--	uncharacterized LOC112189923	-	-	-	-	GO:0005575//cellular_component;GO:0005622//intracellular;GO:0005623//cell;GO:0005737//cytoplasm;GO:0005794//Golgi apparatus;GO:0005798//Golgi-associated vesicle;GO:0005829//cytosol;GO:0005886//plasma membrane;GO:0005905//coated pit;GO:0012505//endomembrane system;GO:0012506//vesicle membrane;GO:0012510//trans-Golgi network transport vesicle membrane;GO:0016020//membrane;GO:0030117//membrane coat;…	GO:0003674//molecular_function;GO:0004197//cysteine-type endopeptidase activity;GO:0005198//structural molecule activity;GO:0005488//binding;GO:0005515//protein binding;GO:0030276//clathrin binding;GO:0032050//clathrin heavy chain binding	GO:0006810//transport;GO:0006886//intracellular protein transport;GO:0006897//endocytosis;GO:0006898//receptor-mediated endocytosis;GO:0008104//protein localization;GO:0008150//biological_process;GO:0015031//protein transport;GO:0015833//peptide transport;GO:0016192//vesicle-mediated transport;GO:0033036//macromolecule localization;GO:0034613//cellular protein localization;GO:0042886//amide trans…	--
Xylem_cell	ncbi_112197940	RALF	0.68	0.501	6.26756	3.32891	0.912854	1.69839e-118	6.3146e-114	RALF	rapid alkalinization factor	-	-	-	-	GO:0005575//cellular_component;GO:0005576//extracellular region;GO:0005622//intracellular;GO:0005623//cell;GO:0005911//cell-cell junction;GO:0009506//plasmodesma;GO:0030054//cell junction;GO:0044464//cell part;GO:0048046//apoplast;GO:0055044//symplast	GO:0003674//molecular_function;GO:0005102//receptor binding;GO:0005179//hormone activity;GO:0005488//binding;GO:0005515//protein binding;GO:0015144//carbohydrate transmembrane transporter activity;GO:0030545//receptor regulator activity;GO:0048018//receptor agonist activity;GO:0098772//molecular function regulator	GO:0007154//cell communication;GO:0007165//signal transduction;GO:0007267//cell-cell signaling;GO:0008150//biological_process;GO:0009966//regulation of signal transduction;GO:0009987//cellular process;GO:0010469//regulation of receptor activity;GO:0010646//regulation of cell communication;GO:0019722//calcium-mediated signaling;GO:0019932//second-messenger-mediated signaling;GO:0023051//regulation…	--
Xylem_cell	ncbi_112192866	GS1-1	0.577	0.402	4.06418	1.94243	1.0651	6.76035e-116	2.5135e-111	GS1-1	glutamine synthetase nodule isozyme	Metabolism;Metabolism;Metabolism;Metabolism;Metabolism;Metabolism	Global and overview maps;Global and overview maps;Carbohydrate metabolism;Amino acid metabolism;Amino acid metabolism;Energy metabolism	ko01100//Metabolic pathways;ko01230//Biosynthesis of amino acids;ko00630//Glyoxylate and dicarboxylate metabolism;ko00250//Alanine, aspartate and glutamate metabolism;ko00220//Arginine biosynthesis;ko00910//Nitrogen metabolism	K01915;K01915;K01915;K01915;K01915;K01915	-	GO:0004356//glutamate-ammonia ligase activity	GO:0006542//glutamine biosynthetic process;GO:0006807//nitrogen compound metabolic process	--
Xylem_cell	ncbi_112195749	TCTP	0.983	0.965	34.4851	25.207	0.452147	2.93984e-114	1.09303e-109	TCTP	translationally-controlled tumor protein homolog	-	-	-	-	GO:0005575//cellular_component;GO:0005622//intracellular;GO:0005623//cell;GO:0005737//cytoplasm;GO:0044424//intracellular part;GO:0044464//cell part	-	-	--
Xylem_cell	ncbi_112188406	ncbi_112188406	0.392	0.217	2.44548	0.854094	1.51765	1.02452e-108	3.80917e-104	--	metallothiol transferase FosB	-	-	-	-	-	GO:0004462//lactoylglutathione lyase activity	GO:0005975//carbohydrate metabolic process;GO:0051596//methylglyoxal catabolic process	--
Xylem_cell	ncbi_121050910	ncbi_121050910	0.404	0.214	2.75821	1.20748	1.19173	3.41885e-107	1.27113e-102	--	uncharacterized LOC121050910, transcript variant X1	-	-	-	-	-	-	-	--
Xylem_cell	ncbi_112172947	EXLA2	0.473	0.296	4.24378	1.54317	1.45945	5.95572e-105	2.21434e-100	EXLA2	expansin-like A2	-	-	-	-	GO:0005575//cellular_component;GO:0005576//extracellular region;GO:0005618//cell wall;GO:0005622//intracellular;GO:0005623//cell;GO:0005737//cytoplasm;GO:0005794//Golgi apparatus;GO:0005911//cell-cell junction;GO:0009505//plant-type cell wall;GO:0009506//plasmodesma;GO:0012505//endomembrane system;GO:0016020//membrane;GO:0016021//integral component of membrane;GO:0030054//cell junction;GO:0030312…	-	-	--
Xylem_cell	ncbi_112198523	RALFL32	0.351	0.179	2.43493	0.946995	1.36245	1.08432e-101	4.03151e-97	RALFL32	protein RALF-like 32	-	-	-	-	-	-	-	--
Xylem_cell	ncbi_112187054	EIF-5A2	0.803	0.678	8.86549	5.97962	0.568146	5.90004e-101	2.19363e-96	EIF-5A2	eukaryotic translation initiation factor 5A-2	-	-	-	-	GO:0005737//cytoplasm	GO:0003674//molecular_function;GO:0003676//nucleic acid binding;GO:0003723//RNA binding;GO:0003743//translation initiation factor activity;GO:0003746//translation elongation factor activity;GO:0005488//binding;GO:0008135//translation factor activity, RNA binding;GO:0043021//ribonucleoprotein complex binding;GO:0043022//ribosome binding;GO:0044877//macromolecular complex binding;GO:0097159//organi…	GO:0006412//translation;GO:0006413//translational initiation;GO:0006414//translational elongation;GO:0006417//regulation of translation;GO:0006448//regulation of translational elongation;GO:0006449//regulation of translational termination;GO:0006452//translational frameshifting;GO:0006518//peptide metabolic process;GO:0006807//nitrogen compound metabolic process;GO:0008150//biological_process;GO:…	--
Xylem_cell	ncbi_112165702	ACA7	0.608	0.455	6.36102	2.84603	1.16031	1.5294e-100	5.68631e-96	ACA7	alpha carbonic anhydrase 7	Metabolism;Metabolism	Global and overview maps;Energy metabolism	ko01100//Metabolic pathways;ko00910//Nitrogen metabolism	K01674;K01674	-	-	-	--
Xylem_cell	ncbi_112174856	NDPK1	0.786	0.654	8.77684	5.58775	0.651433	2.96246e-99	1.10144e-94	NDPK1	nucleoside diphosphate kinase 1	Metabolism;Metabolism;Environmental Information Processing;Metabolism;Metabolism	Global and overview maps;Global and overview maps;Signal transduction;Nucleotide metabolism;Nucleotide metabolism	ko01100//Metabolic pathways;ko01110//Biosynthesis of secondary metabolites;ko04016//MAPK signaling pathway - plant;ko00230//Purine metabolism;ko00240//Pyrimidine metabolism	K00940;K00940;K00940;K00940;K00940	GO:0005575//cellular_component;GO:0005622//intracellular;GO:0005623//cell;GO:0005634//nucleus;GO:0005737//cytoplasm;GO:0005777//peroxisome;GO:0042579//microbody;GO:0043226//organelle;GO:0043227//membrane-bounded organelle;GO:0043229//intracellular organelle;GO:0043231//intracellular membrane-bounded organelle;GO:0044424//intracellular part;GO:0044444//cytoplasmic part;GO:0044464//cell part	GO:0000166//nucleotide binding;GO:0003674//molecular_function;GO:0003824//catalytic activity;GO:0004550//nucleoside diphosphate kinase activity;GO:0005488//binding;GO:0005524//ATP binding;GO:0008144//drug binding;GO:0016301//kinase activity;GO:0016740//transferase activity;GO:0016772//transferase activity, transferring phosphorus-containing groups;GO:0016776//phosphotransferase activity, phosphat…	GO:0000302//response to reactive oxygen species;GO:0006139//nucleobase-containing compound metabolic process;GO:0006163//purine nucleotide metabolic process;GO:0006164//purine nucleotide biosynthetic process;GO:0006165//nucleoside diphosphate phosphorylation;GO:0006183//GTP biosynthetic process;GO:0006213//pyrimidine nucleoside metabolic process;GO:0006220//pyrimidine nucleotide metabolic process…	--
Xylem_cell	ncbi_112174761	RAN1	0.811	0.723	9.1261	6.14314	0.571022	2.55444e-98	9.49739e-94	RAN1	GTP-binding nuclear protein Ran-3	Genetic Information Processing;Genetic Information Processing	Translation;Translation	ko03013//Nucleocytoplasmic transport;ko03008//Ribosome biogenesis in eukaryotes	K07936;K07936	GO:0005575//cellular_component;GO:0005622//intracellular;GO:0005623//cell;GO:0005634//nucleus;GO:0005635//nuclear envelope;GO:0005730//nucleolus;GO:0005737//cytoplasm;GO:0005794//Golgi apparatus;GO:0012505//endomembrane system;GO:0031967//organelle envelope;GO:0031974//membrane-enclosed lumen;GO:0031975//envelope;GO:0031981//nuclear lumen;GO:0043226//organelle;GO:0043227//membrane-bounded organel…	GO:0000166//nucleotide binding;GO:0001882//nucleoside binding;GO:0001883//purine nucleoside binding;GO:0003674//molecular_function;GO:0003723//RNA binding;GO:0003724//RNA helicase activity;GO:0003824//catalytic activity;GO:0003924//GTPase activity;GO:0005488//binding;GO:0005524//ATP binding;GO:0005525//GTP binding;GO:0016462//pyrophosphatase activity;GO:0016787//hydrolase activity;GO:0016817//hyd…	GO:0000054//ribosomal subunit export from nucleus;GO:0006403//RNA localization;GO:0006405//RNA export from nucleus;GO:0006606//protein import into nucleus;GO:0006611//protein export from nucleus;GO:0006810//transport;GO:0006886//intracellular protein transport;GO:0006913//nucleocytoplasmic transport;GO:0007186//G-protein coupled receptor signaling pathway;GO:0008104//protein localization;GO:00081…	--
Xylem_cell	ncbi_112195376	ncbi_112195376	0.285	0.134	1.23758	0.43452	1.51002	3.13512e-98	1.16564e-93	--	uncharacterized LOC112195376, transcript variant X1	-	-	-	-	-	GO:0008967//phosphoglycolate phosphatase activity;GO:0016787//hydrolase activity;GO:0016791//phosphatase activity;GO:0016862//intramolecular oxidoreductase activity, interconverting keto- and enol-groups;GO:0018784//(S)-2-haloacid dehalogenase activity	GO:0006805//xenobiotic metabolic process;GO:0008152//metabolic process;GO:0009853//photorespiration;GO:0015671//oxygen transport;GO:0019509//L-methionine biosynthetic process from methylthioadenosine;GO:0043094//cellular metabolic compound salvage	--
Xylem_cell	ncbi_112196829	XTH28	0.498	0.321	2.8711	1.38312	1.05367	2.53344e-93	9.41934e-89	XTH28	probable xyloglucan endotransglucosylase/hydrolase protein 28	-	-	-	-	GO:0005575//cellular_component;GO:0005576//extracellular region;GO:0005618//cell wall;GO:0005623//cell;GO:0005886//plasma membrane;GO:0009277//fungal-type cell wall;GO:0009986//cell surface;GO:0016020//membrane;GO:0030312//external encapsulating structure;GO:0030428//cell septum;GO:0030445//yeast-form cell wall;GO:0030446//hyphal cell wall;GO:0031160//spore wall;GO:0031224//intrinsic component of…	GO:0003674//molecular_function;GO:0003824//catalytic activity;GO:0004553//hydrolase activity, hydrolyzing O-glycosyl compounds;GO:0016740//transferase activity;GO:0016757//transferase activity, transferring glycosyl groups;GO:0016758//transferase activity, transferring hexosyl groups;GO:0016762//xyloglucan:xyloglucosyl transferase activity;GO:0016787//hydrolase activity;GO:0016798//hydrolase acti…	GO:0005975//carbohydrate metabolic process;GO:0005976//polysaccharide metabolic process;GO:0006073//cellular glucan metabolic process;GO:0008150//biological_process;GO:0008152//metabolic process;GO:0009405//pathogenesis;GO:0009653//anatomical structure morphogenesis;GO:0009888//tissue development;GO:0009987//cellular process;GO:0010087//Phloem_cell or Xylem_cell histogenesis;GO:0010383//cell wall…	--
Xylem_cell	ncbi_112188016	IAA17	0.51	0.338	3.83008	1.84646	1.05261	8.76631e-91	3.25931e-86	IAA17	auxin-responsive protein IAA17	Environmental Information Processing	Signal transduction	ko04075//Plant hormone signal transduction	K14484	GO:0005575//cellular_component;GO:0005622//intracellular;GO:0005623//cell;GO:0005634//nucleus;GO:0043226//organelle;GO:0043227//membrane-bounded organelle;GO:0043229//intracellular organelle;GO:0043231//intracellular membrane-bounded organelle;GO:0044424//intracellular part;GO:0044464//cell part	GO:0003674//molecular_function;GO:0003700//transcription factor activity, sequence-specific DNA binding;GO:0005488//binding;GO:0005515//protein binding;GO:0042802//identical protein binding	GO:0006139//nucleobase-containing compound metabolic process;GO:0006351//transcription, DNA-templated;GO:0006355//regulation of transcription, DNA-templated;GO:0006725//cellular aromatic compound metabolic process;GO:0006807//nitrogen compound metabolic process;GO:0007154//cell communication;GO:0007165//signal transduction;GO:0008150//biological_process;GO:0008152//metabolic process;GO:0009058//b…	--
Xylem_cell	ncbi_112167733	APX1	0.704	0.576	6.50806	3.86743	0.750852	3.43221e-90	1.2761e-85	APX1	L-ascorbate peroxidase, cytosolic	Metabolism;Metabolism;Metabolism	Global and overview maps;Metabolism of other amino acids;Carbohydrate metabolism	ko01100//Metabolic pathways;ko00480//Glutathione metabolism;ko00053//Ascorbate and aldarate metabolism	K00434;K00434;K00434	GO:0005575//cellular_component;GO:0005618//cell wall;GO:0005622//intracellular;GO:0005623//cell;GO:0005737//cytoplasm;GO:0005794//Golgi apparatus;GO:0005829//cytosol;GO:0005886//plasma membrane;GO:0005911//cell-cell junction;GO:0009506//plasmodesma;GO:0009507//chloroplast;GO:0009532//plastid stroma;GO:0009536//plastid;GO:0009570//chloroplast stroma;GO:0012505//endomembrane system;GO:0016020//memb…	GO:0003674//molecular_function;GO:0003824//catalytic activity;GO:0004096//catalase activity;GO:0004130//cytochrome-c peroxidase activity;GO:0004601//peroxidase activity;GO:0005488//binding;GO:0016209//antioxidant activity;GO:0016491//oxidoreductase activity;GO:0016684//oxidoreductase activity, acting on peroxide as acceptor;GO:0016688//L-ascorbate peroxidase activity;GO:0020037//heme binding;GO:0…	GO:0000003//reproduction;GO:0000302//response to reactive oxygen species;GO:0003006//developmental process involved in reproduction;GO:0006950//response to stress;GO:0006970//response to osmotic stress;GO:0006979//response to oxidative stress;GO:0007275//multicellular organism development;GO:0008150//biological_process;GO:0008152//metabolic process;GO:0009056//catabolic process;GO:0009266//respon…	--
Xylem_cell	ncbi_112193138	NHL1	0.6	0.43	4.35365	2.35508	0.886454	1.32189e-88	4.91479e-84	NHL1	NDR1/HIN1-like protein 1	-	-	-	-	-	-	-	--
Xylem_cell	ncbi_112169277	RPS29A	0.767	0.659	7.64687	5.00715	0.610879	1.31163e-86	4.87665e-82	RPS29A	40S ribosomal protein S29	Genetic Information Processing	Translation	ko03010//Ribosome	K02980	GO:0005840//ribosome	GO:0003677//DNA binding;GO:0003735//structural constituent of ribosome	GO:0006281//DNA repair;GO:0006310//DNA recombination;GO:0006412//translation	--
Xylem_cell	ncbi_112165729	TSJT1	0.467	0.282	2.52374	1.41008	0.839782	1.0759e-85	4.00021e-81	TSJT1	stem-specific protein TSJT1	-	-	-	-	-	GO:0004066//asparagine synthase (glutamine-hydrolyzing) activity	GO:0006529//asparagine biosynthetic process	--
Xylem_cell	ncbi_112168310	CYP20-1	0.625	0.466	4.11281	2.40326	0.775135	4.12344e-84	1.5331e-79	CYP20-1	peptidyl-prolyl cis-trans isomerase CYP20-1	-	-	-	-	GO:0005575//cellular_component;GO:0005576//extracellular region;GO:0005622//intracellular;GO:0005623//cell;GO:0005737//cytoplasm;GO:0005768//endosome;GO:0005770//late endosome;GO:0005771//multivesicular body;GO:0005783//endoplasmic reticulum;GO:0005794//Golgi apparatus;GO:0005795//Golgi stack;GO:0005829//cytosol;GO:0005911//cell-cell junction;GO:0009506//plasmodesma;GO:0009507//chloroplast;GO:000…	GO:0003674//molecular_function;GO:0003755//peptidyl-prolyl cis-trans isomerase activity;GO:0003824//catalytic activity;GO:0005488//binding;GO:0008144//drug binding;GO:0016018//cyclosporin A binding;GO:0016853//isomerase activity;GO:0016859//cis-trans isomerase activity;GO:0033218//amide binding;GO:0042277//peptide binding	GO:0000413//protein peptidyl-prolyl isomerization;GO:0006457//protein folding;GO:0006464//cellular protein modification process;GO:0006807//nitrogen compound metabolic process;GO:0007275//multicellular organism development;GO:0008150//biological_process;GO:0008152//metabolic process;GO:0009987//cellular process;GO:0018193//peptidyl-amino acid modification;GO:0018208//peptidyl-proline modification…	--
Xylem_cell	ncbi_112194984	RCI2B	0.938	0.897	20.4611	15.6398	0.38766	5.26245e-84	1.95658e-79	RCI2B	hydrophobic protein RCI2B	-	-	-	-	GO:0016021//integral component of membrane	-	-	--
Xylem_cell	ncbi_112199140	ncbi_112199140	0.658	0.466	9.29621	4.82938	0.944803	2.03229e-83	7.55604e-79	--	putative lipid-transfer protein DIR1	-	-	-	-	-	-	-	--
Xylem_cell	ncbi_112170030	RD21A	0.795	0.679	9.21342	5.54892	0.73153	2.67783e-83	9.95616e-79	RD21A	cysteine proteinase RD21A	-	-	-	-	GO:0000323//lytic vacuole;GO:0000932//cytoplasmic mRNA processing body;GO:0005575//cellular_component;GO:0005576//extracellular region;GO:0005615//extracellular space;GO:0005622//intracellular;GO:0005623//cell;GO:0005737//cytoplasm;GO:0005764//lysosome;GO:0005773//vacuole;GO:0005794//Golgi apparatus;GO:0005911//cell-cell junction;GO:0009506//plasmodesma;GO:0009507//chloroplast;GO:0009536//plastid…	GO:0003674//molecular_function;GO:0003824//catalytic activity;GO:0004175//endopeptidase activity;GO:0004197//cysteine-type endopeptidase activity;GO:0008233//peptidase activity;GO:0008234//cysteine-type peptidase activity;GO:0016787//hydrolase activity;GO:0070011//peptidase activity, acting on L-amino acid peptides	GO:0006508//proteolysis;GO:0006807//nitrogen compound metabolic process;GO:0006950//response to stress;GO:0006952//defense response;GO:0008150//biological_process;GO:0008152//metabolic process;GO:0009056//catabolic process;GO:0009057//macromolecule catabolic process;GO:0009605//response to external stimulus;GO:0009607//response to biotic stimulus;GO:0009620//response to fungus;GO:0009987//cellula…	--
Xylem_cell	ncbi_112189640	TIL	0.665	0.509	6.21953	3.40267	0.870141	6.66376e-83	2.47759e-78	TIL	temperature-induced lipocalin-1	-	-	-	-	GO:0005575//cellular_component;GO:0005622//intracellular;GO:0005623//cell;GO:0005737//cytoplasm;GO:0005739//mitochondrion;GO:0005773//vacuole;GO:0005774//vacuolar membrane;GO:0005783//endoplasmic reticulum;GO:0005794//Golgi apparatus;GO:0005886//plasma membrane;GO:0005911//cell-cell junction;GO:0009279//cell outer membrane;GO:0009506//plasmodesma;GO:0009507//chloroplast;GO:0009526//plastid envelo…	GO:0003674//molecular_function;GO:0005215//transporter activity;GO:0005488//binding;GO:0008289//lipid binding;GO:0045735//nutrient reservoir activity	GO:0000003//reproduction;GO:0001101//response to acid chemical;GO:0003006//developmental process involved in reproduction;GO:0006629//lipid metabolic process;GO:0006873//cellular ion homeostasis;GO:0006875//cellular metal ion homeostasis;GO:0006883//cellular sodium ion homeostasis;GO:0006950//response to stress;GO:0006970//response to osmotic stress;GO:0006972//hyperosmotic response;GO:0007275//m…	--
Xylem_cell	ncbi_112180653	NFD2	0.346	0.193	1.3659	0.608157	1.16734	7.13748e-83	2.65372e-78	NFD2	protein NUCLEAR FUSION DEFECTIVE 2	-	-	-	-	GO:0005575//cellular_component;GO:0005622//intracellular;GO:0005623//cell;GO:0005737//cytoplasm;GO:0005773//vacuole;GO:0043226//organelle;GO:0043227//membrane-bounded organelle;GO:0043229//intracellular organelle;GO:0043231//intracellular membrane-bounded organelle;GO:0044424//intracellular part;GO:0044444//cytoplasmic part;GO:0044464//cell part	GO:0003674//molecular_function;GO:0003676//nucleic acid binding;GO:0003723//RNA binding;GO:0003725//double-stranded RNA binding;GO:0003824//catalytic activity;GO:0004518//nuclease activity;GO:0004519//endonuclease activity;GO:0004521//endoribonuclease activity;GO:0004525//ribonuclease III activity;GO:0004540//ribonuclease activity;GO:0005488//binding;GO:0016787//hydrolase activity;GO:0016788//hyd…	GO:0000741//karyogamy;GO:0006139//nucleobase-containing compound metabolic process;GO:0006364//rRNA processing;GO:0006396//RNA processing;GO:0006397//mRNA processing;GO:0006399//tRNA metabolic process;GO:0006401//RNA catabolic process;GO:0006725//cellular aromatic compound metabolic process;GO:0006807//nitrogen compound metabolic process;GO:0006996//organelle organization;GO:0006997//nucleus orga…	--
Xylem_cell	ncbi_112196969	SAHH	0.565	0.398	4.36616	2.27748	0.938927	1.91308e-82	7.11282e-78	SAHH	adenosylhomocysteinase	Metabolism;Metabolism	Global and overview maps;Amino acid metabolism	ko01100//Metabolic pathways;ko00270//Cysteine and methionine metabolism	K01251;K01251	GO:0005737//cytoplasm	GO:0003824//catalytic activity;GO:0004013//adenosylhomocysteinase activity;GO:0004455//ketol-acid reductoisomerase activity;GO:0004488//methylenetetrahydrofolate dehydrogenase (NADP+) activity;GO:0004617//phosphoglycerate dehydrogenase activity;GO:0051287//NAD binding;GO:0070403//NAD+ binding	GO:0006564//L-serine biosynthetic process;GO:0006631//fatty acid metabolic process;GO:0006730//one-carbon metabolic process;GO:0006813//potassium ion transport;GO:0008652//cellular amino acid biosynthetic process;GO:0009097//isoleucine biosynthetic process;GO:0009099//valine biosynthetic process;GO:0030436//asexual sporulation;GO:0043447//alkane biosynthetic process;GO:0055114//oxidation-reductio…	--
Xylem_cell	ncbi_112197969	TSJT1	0.444	0.267	2.46046	1.35535	0.860267	2.057e-82	7.64792e-78	TSJT1	stem-specific protein TSJT1	-	-	-	-	-	GO:0004066//asparagine synthase (glutamine-hydrolyzing) activity	GO:0006529//asparagine biosynthetic process	--
Xylem_cell	ncbi_112201507	At4g27130	0.899	0.83	14.5006	10.6498	0.445292	8.05211e-82	2.99377e-77	At4g27130	protein translation factor SUI1 homolog	-	-	-	-	GO:0005840//ribosome	GO:0003743//translation initiation factor activity	GO:0006413//translational initiation	--
Xylem_cell	ncbi_112167265	RANBP1C	0.52	0.361	2.67051	1.45332	0.877759	8.81317e-82	3.27674e-77	RANBP1C	ran-binding protein 1 homolog a	-	-	-	-	GO:0005575//cellular_component;GO:0005622//intracellular;GO:0005623//cell;GO:0005634//nucleus;GO:0005635//nuclear envelope;GO:0005643//nuclear pore;GO:0005737//cytoplasm;GO:0005813//centrosome;GO:0005815//microtubule organizing center;GO:0005829//cytosol;GO:0005856//cytoskeleton;GO:0012505//endomembrane system;GO:0015630//microtubule cytoskeleton;GO:0030424//axon;GO:0031967//organelle envelope;GO…	GO:0000166//nucleotide binding;GO:0001882//nucleoside binding;GO:0001883//purine nucleoside binding;GO:0003674//molecular_function;GO:0005092//GDP-dissociation inhibitor activity;GO:0005096//GTPase activator activity;GO:0005488//binding;GO:0005515//protein binding;GO:0005525//GTP binding;GO:0008047//enzyme activator activity;GO:0008536//Ran GTPase binding;GO:0017016//Ras GTPase binding;GO:0017076…	GO:0000082//G1/S transition of mitotic cell cycle;GO:0000226//microtubule cytoskeleton organization;GO:0000278//mitotic cell cycle;GO:0001101//response to acid chemical;GO:0006403//RNA localization;GO:0006405//RNA export from nucleus;GO:0006508//proteolysis;GO:0006511//ubiquitin-dependent protein catabolic process;GO:0006606//protein import into nucleus;GO:0006807//nitrogen compound metabolic pro…	--
Xylem_cell	ncbi_112188653	ncbi_112188653	0.615	0.492	5.51227	2.84262	0.955427	7.18741e-81	2.67228e-76	--	uncharacterized LOC112188653	-	-	-	-	-	-	-	--
Xylem_cell	ncbi_112197179	At5g12110	0.628	0.487	4.24479	2.54496	0.738048	2.91471e-80	1.08369e-75	At5g12110	elongation factor 1-beta	-	-	-	-	GO:0005575//cellular_component;GO:0005622//intracellular;GO:0005623//cell;GO:0005737//cytoplasm;GO:0005853//eukaryotic translation elongation factor 1 complex;GO:0005886//plasma membrane;GO:0016020//membrane;GO:0032991//macromolecular complex;GO:0044424//intracellular part;GO:0044444//cytoplasmic part;GO:0044464//cell part;GO:0071944//cell periphery	GO:0003674//molecular_function;GO:0003676//nucleic acid binding;GO:0003723//RNA binding;GO:0003746//translation elongation factor activity;GO:0005488//binding;GO:0008135//translation factor activity, RNA binding;GO:0097159//organic cyclic compound binding;GO:1901363//heterocyclic compound binding	GO:0006412//translation;GO:0006414//translational elongation;GO:0006448//regulation of translational elongation;GO:0006518//peptide metabolic process;GO:0006807//nitrogen compound metabolic process;GO:0008150//biological_process;GO:0008152//metabolic process;GO:0009058//biosynthetic process;GO:0009059//macromolecule biosynthetic process;GO:0009987//cellular process;GO:0010467//gene expression;GO:…	--
Xylem_cell	ncbi_112190735	RPL31	0.812	0.707	8.5338	5.96274	0.517211	2.94857e-80	1.09628e-75	RPL31	60S ribosomal protein L31	Genetic Information Processing	Translation	ko03010//Ribosome	K02910	GO:0005575//cellular_component;GO:0005622//intracellular;GO:0005623//cell;GO:0005737//cytoplasm;GO:0005840//ribosome;GO:0032991//macromolecular complex;GO:0043226//organelle;GO:0043228//non-membrane-bounded organelle;GO:0043229//intracellular organelle;GO:0043232//intracellular non-membrane-bounded organelle;GO:0044424//intracellular part;GO:0044444//cytoplasmic part;GO:0044464//cell part;GO:1990…	GO:0003674//molecular_function;GO:0003735//structural constituent of ribosome;GO:0005198//structural molecule activity	GO:0006412//translation;GO:0006518//peptide metabolic process;GO:0006807//nitrogen compound metabolic process;GO:0008150//biological_process;GO:0008152//metabolic process;GO:0009058//biosynthetic process;GO:0009059//macromolecule biosynthetic process;GO:0009987//cellular process;GO:0010467//gene expression;GO:0019538//protein metabolic process;GO:0034641//cellular nitrogen compound metabolic proc…	--
Xylem_cell	ncbi_112191418	ncbi_112191418	0.601	0.459	4.01678	2.32817	0.786842	1.11781e-77	4.15601e-73	--	macrophage migration inhibitory factor homolog, transcript variant X1	Metabolism;Metabolism;Metabolism	Global and overview maps;Amino acid metabolism;Amino acid metabolism	ko01100//Metabolic pathways;ko00350//Tyrosine metabolism;ko00360//Phenylalanine metabolism	K07253;K07253;K07253	-	GO:0016853//isomerase activity	GO:0006725//cellular aromatic compound metabolic process	--
Xylem_cell	ncbi_112198126	BHLH35	0.749	0.649	9.4353	5.64302	0.7416	1.26726e-76	4.71168e-72	BHLH35	transcription factor bHLH35	-	-	-	-	-	GO:0046983//protein dimerization activity	-	bHLH
Xylem_cell	ncbi_112166834	AMC4	0.446	0.285	2.15443	1.13769	0.921195	1.68717e-75	6.27288e-71	AMC4	metacaspase-4	-	-	-	-	GO:0005575//cellular_component;GO:0005622//intracellular;GO:0005623//cell;GO:0005737//cytoplasm;GO:0005829//cytosol;GO:0005886//plasma membrane;GO:0005911//cell-cell junction;GO:0009506//plasmodesma;GO:0016020//membrane;GO:0030054//cell junction;GO:0044424//intracellular part;GO:0044444//cytoplasmic part;GO:0044464//cell part;GO:0055044//symplast;GO:0071944//cell periphery	GO:0003674//molecular_function;GO:0003824//catalytic activity;GO:0004175//endopeptidase activity;GO:0004197//cysteine-type endopeptidase activity;GO:0005488//binding;GO:0005515//protein binding;GO:0008233//peptidase activity;GO:0008234//cysteine-type peptidase activity;GO:0016787//hydrolase activity;GO:0042802//identical protein binding;GO:0070011//peptidase activity, acting on L-amino acid pepti…	GO:0006508//proteolysis;GO:0006807//nitrogen compound metabolic process;GO:0006950//response to stress;GO:0006952//defense response;GO:0008150//biological_process;GO:0008152//metabolic process;GO:0010467//gene expression;GO:0010941//regulation of cell death;GO:0010942//positive regulation of cell death;GO:0016485//protein processing;GO:0016540//protein autoprocessing;GO:0019538//protein metabolic…	--
Xylem_cell	ncbi_112167750	EF1	0.847	0.751	9.48558	6.993	0.439824	5.00696e-74	1.86159e-69	EF1	elongation factor 1-alpha	Genetic Information Processing	Translation	ko03013//Nucleocytoplasmic transport	K03231	GO:0005737//cytoplasm	GO:0003743//translation initiation factor activity;GO:0003746//translation elongation factor activity;GO:0003747//translation release factor activity;GO:0003924//GTPase activity;GO:0004781//sulfate adenylyltransferase (ATP) activity;GO:0005525//GTP binding	GO:0000103//sulfate assimilation;GO:0001514//selenocysteine incorporation;GO:0006412//translation;GO:0006413//translational initiation;GO:0006414//translational elongation;GO:0006415//translational termination;GO:0006950//response to stress;GO:0055114//oxidation-reduction process	--
Xylem_cell	ncbi_112195395	At1g56220	0.665	0.526	5.35904	3.34967	0.677956	6.2864e-73	2.33728e-68	At1g56220	dormancy-associated protein homolog 3, transcript variant X1	-	-	-	-	-	-	-	--
Xylem_cell	ncbi_112185369	PLD1	0.466	0.309	2.36748	1.29514	0.870248	1.75513e-72	6.52556e-68	PLD1	phospholipase D alpha 1	Metabolism;Metabolism;Cellular Processes;Metabolism;Metabolism	Global and overview maps;Global and overview maps;Transport and catabolism;Lipid metabolism;Lipid metabolism	ko01100//Metabolic pathways;ko01110//Biosynthesis of secondary metabolites;ko04144//Endocytosis;ko00564//Glycerophospholipid metabolism;ko00565//Ether lipid metabolism	K01115;K01115;K01115;K01115;K01115	GO:0005575//cellular_component;GO:0005622//intracellular;GO:0005623//cell;GO:0005737//cytoplasm;GO:0005773//vacuole;GO:0005783//endoplasmic reticulum;GO:0005886//plasma membrane;GO:0009536//plastid;GO:0012505//endomembrane system;GO:0016020//membrane;GO:0043226//organelle;GO:0043227//membrane-bounded organelle;GO:0043229//intracellular organelle;GO:0043231//intracellular membrane-bounded organell…	GO:0003674//molecular_function;GO:0003824//catalytic activity;GO:0004620//phospholipase activity;GO:0004630//phospholipase D activity;GO:0005488//binding;GO:0005509//calcium ion binding;GO:0008081//phosphoric diester hydrolase activity;GO:0008808//cardiolipin synthase activity;GO:0016298//lipase activity;GO:0016787//hydrolase activity;GO:0016788//hydrolase activity, acting on ester bonds;GO:00425…	GO:0006629//lipid metabolic process;GO:0006644//phospholipid metabolic process;GO:0006650//glycerophospholipid metabolic process;GO:0006793//phosphorus metabolic process;GO:0006796//phosphate-containing compound metabolic process;GO:0006807//nitrogen compound metabolic process;GO:0008150//biological_process;GO:0008152//metabolic process;GO:0009056//catabolic process;GO:0009987//cellular process;G…	--
Xylem_cell	ncbi_112176519	ncbi_112176519	0.743	0.627	6.54636	4.36281	0.585434	4.13357e-72	1.53686e-67	--	uncharacterized LOC112176519	-	-	-	-	-	-	-	--
Xylem_cell	ncbi_112165653	VAMP725	0.431	0.286	1.95651	0.98099	0.995974	1.20245e-71	4.47069e-67	VAMP725	vesicle-associated membrane protein 721	-	-	-	-	GO:0005575//cellular_component;GO:0005622//intracellular;GO:0005623//cell;GO:0005737//cytoplasm;GO:0005768//endosome;GO:0005769//early endosome;GO:0005886//plasma membrane;GO:0009507//chloroplast;GO:0009536//plastid;GO:0010008//endosome membrane;GO:0012505//endomembrane system;GO:0016020//membrane;GO:0016021//integral component of membrane;GO:0031090//organelle membrane;GO:0031201//SNARE complex;…	GO:0000149//SNARE binding;GO:0003674//molecular_function;GO:0005484//SNAP receptor activity;GO:0005488//binding;GO:0005515//protein binding	GO:0006810//transport;GO:0006887//exocytosis;GO:0006906//vesicle fusion;GO:0006996//organelle organization;GO:0008104//protein localization;GO:0008150//biological_process;GO:0009987//cellular process;GO:0015031//protein transport;GO:0015833//peptide transport;GO:0016043//cellular component organization;GO:0016050//vesicle organization;GO:0016192//vesicle-mediated transport;GO:0032940//secretion b…	--
Xylem_cell	ncbi_112176812	DFC	0.584	0.416	4.59767	2.69283	0.77178	1.23186e-71	4.58004e-67	DFC	protein DOWNSTREAM OF FLC	-	-	-	-	-	-	-	--
Xylem_cell	ncbi_112182709	GLC1	0.426	0.274	2.03969	1.05855	0.946255	8.12801e-71	3.02199e-66	GLC1	glucan endo-1,3-beta-glucosidase	-	-	-	-	-	GO:0004553//hydrolase activity, hydrolyzing O-glycosyl compounds	GO:0005975//carbohydrate metabolic process;GO:0030494//bacteriochlorophyll biosynthetic process	--
Xylem_cell	ncbi_112186152	MIF2	0.42	0.259	2.40295	1.29992	0.886379	3.38112e-70	1.2571e-65	MIF2	mini zinc finger protein 2	-	-	-	-	GO:0005575//cellular_component;GO:0005622//intracellular;GO:0005623//cell;GO:0005634//nucleus;GO:0005737//cytoplasm;GO:0043226//organelle;GO:0043227//membrane-bounded organelle;GO:0043229//intracellular organelle;GO:0043231//intracellular membrane-bounded organelle;GO:0044424//intracellular part;GO:0044464//cell part	GO:0003674//molecular_function;GO:0003676//nucleic acid binding;GO:0003677//DNA binding;GO:0005488//binding;GO:0005515//protein binding;GO:0042802//identical protein binding;GO:0042803//protein homodimerization activity;GO:0043167//ion binding;GO:0043169//cation binding;GO:0046872//metal ion binding;GO:0046983//protein dimerization activity;GO:0097159//organic cyclic compound binding;GO:1901363//…	GO:0000003//reproduction;GO:0003006//developmental process involved in reproduction;GO:0006139//nucleobase-containing compound metabolic process;GO:0006351//transcription, DNA-templated;GO:0006355//regulation of transcription, DNA-templated;GO:0006725//cellular aromatic compound metabolic process;GO:0006807//nitrogen compound metabolic process;GO:0007275//multicellular organism development;GO:000…	zf-HD
Xylem_cell	ncbi_112175743	ACBP1	0.744	0.613	6.40086	4.4191	0.534515	3.8362e-70	1.4263e-65	ACBP1	acyl-CoA-binding protein	-	-	-	-	-	GO:0000062//fatty-acyl-CoA binding	-	--
Xylem_cell	ncbi_112191853	PP2A	0.257	0.131	0.778858	0.342697	1.18443	3.89603e-70	1.44855e-65	PP2A	serine/threonine-protein phosphatase PP2A catalytic subunit	Genetic Information Processing;Cellular Processes	Translation;Transport and catabolism	ko03015//mRNA surveillance pathway;ko04136//Autophagy - other	K04382;K04382	GO:0005575//cellular_component;GO:0005622//intracellular;GO:0005623//cell;GO:0005634//nucleus;GO:0005737//cytoplasm;GO:0005829//cytosol;GO:0005886//plasma membrane;GO:0016020//membrane;GO:0043226//organelle;GO:0043227//membrane-bounded organelle;GO:0043229//intracellular organelle;GO:0043231//intracellular membrane-bounded organelle;GO:0044424//intracellular part;GO:0044444//cytoplasmic part;GO:0…	GO:0003674//molecular_function;GO:0003824//catalytic activity;GO:0004113//2',3'-cyclic-nucleotide 3'-phosphodiesterase activity;GO:0004721//phosphoprotein phosphatase activity;GO:0005488//binding;GO:0016787//hydrolase activity;GO:0016788//hydrolase activity, acting on ester bonds;GO:0016791//phosphatase activity;GO:0042578//phosphoric ester hydrolase activity;GO:0043167//ion binding;GO:0043169//c…	GO:0006464//cellular protein modification process;GO:0006470//protein dephosphorylation;GO:0006793//phosphorus metabolic process;GO:0006796//phosphate-containing compound metabolic process;GO:0006807//nitrogen compound metabolic process;GO:0007275//multicellular organism development;GO:0008150//biological_process;GO:0008152//metabolic process;GO:0009987//cellular process;GO:0016311//dephosphoryla…	--
Xylem_cell	ncbi_112193062	ncbi_112193062	0.765	0.647	7.31166	4.62653	0.660269	4.51294e-70	1.67791e-65	--	prosaposin	Metabolism	Lipid metabolism	ko00600//Sphingolipid metabolism	K12382	GO:0000323//lytic vacuole;GO:0005575//cellular_component;GO:0005576//extracellular region;GO:0005615//extracellular space;GO:0005622//intracellular;GO:0005623//cell;GO:0005737//cytoplasm;GO:0005764//lysosome;GO:0005765//lysosomal membrane;GO:0005766//primary lysosome;GO:0005773//vacuole;GO:0005774//vacuolar membrane;GO:0005775//vacuolar lumen;GO:0005886//plasma membrane;GO:0012505//endomembrane s…	GO:0001664//G-protein coupled receptor binding;GO:0003674//molecular_function;GO:0003824//catalytic activity;GO:0004553//hydrolase activity, hydrolyzing O-glycosyl compounds;GO:0004565//beta-galactosidase activity;GO:0005102//receptor binding;GO:0005488//binding;GO:0005515//protein binding;GO:0005543//phospholipid binding;GO:0008047//enzyme activator activity;GO:0008289//lipid binding;GO:0015925/…	GO:0000003//reproduction;GO:0001655//urogenital system development;GO:0001775//cell activation;GO:0001932//regulation of protein phosphorylation;GO:0001934//positive regulation of protein phosphorylation;GO:0002252//immune effector process;GO:0002263//cell activation involved in immune response;GO:0002274//myeloid leukocyte activation;GO:0002275//myeloid cell activation involved in immune respons…	--
Xylem_cell	ncbi_112186929	AVT6A	0.317	0.182	1.23889	0.552575	1.1648	4.12786e-69	1.53474e-64	AVT6A	amino acid transporter AVT6A	-	-	-	-	-	-	GO:0003333//amino acid transmembrane transport	--
Xylem_cell	ncbi_112180370	UBC2	0.56	0.42	3.14809	1.8602	0.75902	4.43112e-69	1.64749e-64	UBC2	ubiquitin-conjugating enzyme E2 2	Genetic Information Processing	Folding, sorting and degradation	ko04120//Ubiquitin mediated proteolysis	K10573	GO:0005575//cellular_component;GO:0005622//intracellular;GO:0005623//cell;GO:0005737//cytoplasm;GO:0005829//cytosol;GO:0044424//intracellular part;GO:0044444//cytoplasmic part;GO:0044464//cell part	GO:0000166//nucleotide binding;GO:0003674//molecular_function;GO:0003824//catalytic activity;GO:0004842//ubiquitin-protein transferase activity;GO:0005488//binding;GO:0005515//protein binding;GO:0005524//ATP binding;GO:0008144//drug binding;GO:0016740//transferase activity;GO:0017076//purine nucleotide binding;GO:0019787//ubiquitin-like protein transferase activity;GO:0019899//enzyme binding;GO:0…	GO:0000003//reproduction;GO:0000209//protein polyubiquitination;GO:0003006//developmental process involved in reproduction;GO:0006139//nucleobase-containing compound metabolic process;GO:0006259//DNA metabolic process;GO:0006281//DNA repair;GO:0006325//chromatin organization;GO:0006464//cellular protein modification process;GO:0006508//proteolysis;GO:0006511//ubiquitin-dependent protein catabolic…	--
Xylem_cell	ncbi_112193527	CATHB2	0.751	0.629	6.6714	4.3259	0.624989	1.24329e-67	4.62254e-63	CATHB2	cathepsin B-like protease 2	-	-	-	-	GO:0000323//lytic vacuole;GO:0005575//cellular_component;GO:0005576//extracellular region;GO:0005615//extracellular space;GO:0005622//intracellular;GO:0005623//cell;GO:0005737//cytoplasm;GO:0005764//lysosome;GO:0005773//vacuole;GO:0005829//cytosol;GO:0043226//organelle;GO:0043227//membrane-bounded organelle;GO:0043229//intracellular organelle;GO:0043231//intracellular membrane-bounded organelle;G…	GO:0003674//molecular_function;GO:0003824//catalytic activity;GO:0004175//endopeptidase activity;GO:0004197//cysteine-type endopeptidase activity;GO:0008233//peptidase activity;GO:0008234//cysteine-type peptidase activity;GO:0016787//hydrolase activity;GO:0070011//peptidase activity, acting on L-amino acid peptides	GO:0006508//proteolysis;GO:0006807//nitrogen compound metabolic process;GO:0006950//response to stress;GO:0006952//defense response;GO:0008150//biological_process;GO:0008152//metabolic process;GO:0009056//catabolic process;GO:0009057//macromolecule catabolic process;GO:0009987//cellular process;GO:0019538//protein metabolic process;GO:0030163//protein catabolic process;GO:0043170//macromolecule m…	--
Xylem_cell	ncbi_112172694	At4g32940	0.529	0.389	3.08794	1.67174	0.885297	7.95673e-67	2.95831e-62	At4g32940	vacuolar-processing enzyme	-	-	-	-	-	GO:0003674//molecular_function;GO:0003824//catalytic activity;GO:0008233//peptidase activity;GO:0008234//cysteine-type peptidase activity;GO:0016787//hydrolase activity;GO:0070011//peptidase activity, acting on L-amino acid peptides	GO:0006508//proteolysis;GO:0006807//nitrogen compound metabolic process;GO:0008150//biological_process;GO:0008152//metabolic process;GO:0019538//protein metabolic process;GO:0043170//macromolecule metabolic process;GO:0044238//primary metabolic process;GO:0071704//organic substance metabolic process;GO:1901564//organonitrogen compound metabolic process	--
Xylem_cell	ncbi_112196004	RPS27B	0.681	0.568	5.22412	3.43557	0.604638	3.78706e-66	1.40803e-61	RPS27B	40S ribosomal protein S27-2	Genetic Information Processing	Translation	ko03010//Ribosome	K02978	GO:0005840//ribosome	GO:0003735//structural constituent of ribosome	GO:0006412//translation	--
Xylem_cell	ncbi_112182625	RPS15AA	0.548	0.406	2.99721	1.78532	0.747435	3.85641e-66	1.43381e-61	RPS15AA	40S ribosomal protein S15a-1, transcript variant X1	Genetic Information Processing	Translation	ko03010//Ribosome	K02957	GO:0005840//ribosome	GO:0003735//structural constituent of ribosome	GO:0006412//translation	--
Xylem_cell	ncbi_112200815	XYLA	0.319	0.183	1.32081	0.652848	1.01661	1.91817e-65	7.13174e-61	XYLA	xylose isomerase, transcript variant X1	Metabolism;Metabolism;Metabolism	Global and overview maps;Carbohydrate metabolism;Carbohydrate metabolism	ko01100//Metabolic pathways;ko00040//Pentose and glucuronate interconversions;ko00051//Fructose and mannose metabolism	K01805;K01805;K01805	-	GO:0000287//magnesium ion binding;GO:0009045//xylose isomerase activity	GO:0006098//pentose-phosphate shunt;GO:0042732//D-xylose metabolic process	--
Xylem_cell	ncbi_112165497	ncbi_112165497	0.522	0.369	2.92748	1.80266	0.699534	5.14108e-65	1.91145e-60	--	uncharacterized LOC112165497, transcript variant X1	-	-	-	-	-	-	-	--
Xylem_cell	ncbi_112173796	ADH	0.383	0.234	1.95728	1.13817	0.782125	1.81423e-64	6.74529e-60	ADH	alcohol dehydrogenase	Metabolism;Metabolism;Metabolism;Metabolism;Metabolism;Metabolism;Metabolism	Global and overview maps;Global and overview maps;Carbohydrate metabolism;Carbohydrate metabolism;Lipid metabolism;Lipid metabolism;Amino acid metabolism	ko01100//Metabolic pathways;ko01110//Biosynthesis of secondary metabolites;ko00010//Glycolysis / Gluconeogenesis;ko00620//Pyruvate metabolism;ko00592//alpha-Linolenic acid metabolism;ko00071//Fatty acid degradation;ko00350//Tyrosine metabolism	K18857;K18857;K18857;K18857;K18857;K18857;K18857	GO:0005575//cellular_component;GO:0005622//intracellular;GO:0005623//cell;GO:0005737//cytoplasm;GO:0005829//cytosol;GO:0005886//plasma membrane;GO:0016020//membrane;GO:0044424//intracellular part;GO:0044444//cytoplasmic part;GO:0044464//cell part;GO:0071944//cell periphery	GO:0000166//nucleotide binding;GO:0003674//molecular_function;GO:0003824//catalytic activity;GO:0004022//alcohol dehydrogenase (NAD) activity;GO:0004024//alcohol dehydrogenase activity, zinc-dependent;GO:0005488//binding;GO:0005515//protein binding;GO:0008270//zinc ion binding;GO:0008743//L-threonine 3-dehydrogenase activity;GO:0016491//oxidoreductase activity;GO:0016614//oxidoreductase activity,…	GO:0000302//response to reactive oxygen species;GO:0001101//response to acid chemical;GO:0001666//response to hypoxia;GO:0006113//fermentation;GO:0006567//threonine catabolic process;GO:0006813//potassium ion transport;GO:0006950//response to stress;GO:0006970//response to osmotic stress;GO:0006979//response to oxidative stress;GO:0008150//biological_process;GO:0008152//metabolic process;GO:00092…	--
Xylem_cell	ncbi_112195181	FBA1	0.68	0.555	5.00119	3.42111	0.547805	2.23823e-64	8.32176e-60	FBA1	fructose-bisphosphate aldolase 1, cytoplasmic	Metabolism;Metabolism;Metabolism;Metabolism;Metabolism;Metabolism;Metabolism;Metabolism	Global and overview maps;Global and overview maps;Global and overview maps;Global and overview maps;Carbohydrate metabolism;Energy metabolism;Carbohydrate metabolism;Carbohydrate metabolism	ko01100//Metabolic pathways;ko01110//Biosynthesis of secondary metabolites;ko01200//Carbon metabolism;ko01230//Biosynthesis of amino acids;ko00010//Glycolysis / Gluconeogenesis;ko00710//Carbon fixation in photosynthetic organisms;ko00051//Fructose and mannose metabolism;ko00030//Pentose phosphate pathway	K01623;K01623;K01623;K01623;K01623;K01623;K01623;K01623	-	GO:0004332//fructose-bisphosphate aldolase activity	GO:0006096//glycolytic process	--
Xylem_cell	ncbi_112178764	RPS28	0.873	0.801	11.7356	8.65812	0.438764	3.98862e-64	1.48297e-59	RPS28	40S ribosomal protein S28	Genetic Information Processing	Translation	ko03010//Ribosome	K02979	GO:0005840//ribosome	GO:0003735//structural constituent of ribosome	GO:0006412//translation	--
Xylem_cell	ncbi_112167687	ncbi_112167687	0.328	0.195	1.27514	0.63059	1.01589	3.15965e-63	1.17476e-58	--	uncharacterized LOC112167687	-	-	-	-	-	-	-	--
Xylem_cell	ncbi_112176748	ncbi_112176748	0.769	0.665	6.95408	5.08547	0.451479	4.00672e-63	1.4897e-58	--	uncharacterized LOC112176748	-	-	-	-	-	-	-	--
Xylem_cell	ncbi_112197548	GAPC2	0.826	0.752	9.16858	6.9409	0.401574	5.84695e-63	2.1739e-58	GAPC2	glyceraldehyde-3-phosphate dehydrogenase, cytosolic	Metabolism;Metabolism;Metabolism;Metabolism;Metabolism;Metabolism	Global and overview maps;Global and overview maps;Global and overview maps;Global and overview maps;Carbohydrate metabolism;Energy metabolism	ko01100//Metabolic pathways;ko01110//Biosynthesis of secondary metabolites;ko01200//Carbon metabolism;ko01230//Biosynthesis of amino acids;ko00010//Glycolysis / Gluconeogenesis;ko00710//Carbon fixation in photosynthetic organisms	K00134;K00134;K00134;K00134;K00134;K00134	GO:0005575//cellular_component;GO:0005622//intracellular;GO:0005623//cell;GO:0005737//cytoplasm;GO:0044424//intracellular part;GO:0044464//cell part	GO:0000166//nucleotide binding;GO:0003674//molecular_function;GO:0003824//catalytic activity;GO:0004073//aspartate-semialdehyde dehydrogenase activity;GO:0004365//glyceraldehyde-3-phosphate dehydrogenase (NAD+) (phosphorylating) activity;GO:0005488//binding;GO:0008839//4-hydroxy-tetrahydrodipicolinate reductase;GO:0016491//oxidoreductase activity;GO:0016620//oxidoreductase activity, acting on the…	GO:0005975//carbohydrate metabolic process;GO:0005996//monosaccharide metabolic process;GO:0006006//glucose metabolic process;GO:0006082//organic acid metabolic process;GO:0006090//pyruvate metabolic process;GO:0006091//generation of precursor metabolites and energy;GO:0006094//gluconeogenesis;GO:0006096//glycolytic process;GO:0006139//nucleobase-containing compound metabolic process;GO:0006163//…	--
Xylem_cell	ncbi_112198125	NTF2B	0.681	0.566	5.09347	3.43563	0.568076	4.90546e-62	1.82385e-57	NTF2B	nuclear transport factor 2B	-	-	-	-	GO:0005575//cellular_component;GO:0005622//intracellular;GO:0005623//cell;GO:0005634//nucleus;GO:0005635//nuclear envelope;GO:0005737//cytoplasm;GO:0012505//endomembrane system;GO:0031967//organelle envelope;GO:0031975//envelope;GO:0043226//organelle;GO:0043227//membrane-bounded organelle;GO:0043229//intracellular organelle;GO:0043231//intracellular membrane-bounded organelle;GO:0044422//organell…	-	GO:0006606//protein import into nucleus;GO:0006810//transport;GO:0006886//intracellular protein transport;GO:0006913//nucleocytoplasmic transport;GO:0008104//protein localization;GO:0008150//biological_process;GO:0015031//protein transport;GO:0015833//peptide transport;GO:0017038//protein import;GO:0033036//macromolecule localization;GO:0033365//protein localization to organelle;GO:0034504//prote…	--
Xylem_cell	ncbi_112197107	RPL17B	0.706	0.601	5.62143	3.83772	0.550686	5.82123e-62	2.16433e-57	RPL17B	60S ribosomal protein L17-2	Genetic Information Processing	Translation	ko03010//Ribosome	K02880	GO:0000311//plastid large ribosomal subunit;GO:0005575//cellular_component;GO:0005622//intracellular;GO:0005623//cell;GO:0005634//nucleus;GO:0005730//nucleolus;GO:0005737//cytoplasm;GO:0005773//vacuole;GO:0005829//cytosol;GO:0005840//ribosome;GO:0005844//polysome;GO:0005911//cell-cell junction;GO:0009506//plasmodesma;GO:0015934//large ribosomal subunit;GO:0016020//membrane;GO:0022625//cytosolic l…	GO:0003674//molecular_function;GO:0003735//structural constituent of ribosome;GO:0005198//structural molecule activity	GO:0006412//translation;GO:0006518//peptide metabolic process;GO:0006807//nitrogen compound metabolic process;GO:0008150//biological_process;GO:0008152//metabolic process;GO:0009058//biosynthetic process;GO:0009059//macromolecule biosynthetic process;GO:0009987//cellular process;GO:0010467//gene expression;GO:0019538//protein metabolic process;GO:0034641//cellular nitrogen compound metabolic proc…	--
Xylem_cell	ncbi_112170453	RPL19A	0.78	0.688	7.6034	5.56846	0.449367	1.02783e-61	3.82146e-57	RPL19A	60S ribosomal protein L19-3	Genetic Information Processing	Translation	ko03010//Ribosome	K02885	GO:0005840//ribosome;GO:0005856//cytoskeleton	GO:0003735//structural constituent of ribosome;GO:0008092//cytoskeletal protein binding	GO:0006412//translation;GO:0030866//cortical actin cytoskeleton organization	--
Xylem_cell	ncbi_112190815	RPL26A	0.544	0.41	2.94942	1.78987	0.720582	2.3492e-61	8.73432e-57	RPL26A	60S ribosomal protein L26-1	Genetic Information Processing	Translation	ko03010//Ribosome	K02898	GO:0000315//organellar large ribosomal subunit;GO:0015934//large ribosomal subunit;GO:0022625//cytosolic large ribosomal subunit	GO:0003735//structural constituent of ribosome;GO:0016152//mercury (II) reductase activity	GO:0006412//translation;GO:0046689//response to mercury ion	--
Xylem_cell	ncbi_112180861	ncbi_112180861	0.406	0.275	1.93722	0.986456	0.973664	4.0927e-61	1.52167e-56	--	uncharacterized LOC112180861	-	-	-	-	-	-	-	--
Xylem_cell	ncbi_112169074	GASA1	0.988	0.982	50.1592	36.4086	0.462232	4.26014e-61	1.58392e-56	GASA1	gibberellin-regulated protein 1	-	-	-	-	-	-	-	--
Xylem_cell	ncbi_112196694	RPL27AC	0.618	0.493	4.00112	2.57576	0.635404	7.97946e-61	2.96676e-56	RPL27AC	60S ribosomal protein L27a-3	Genetic Information Processing	Translation	ko03010//Ribosome	K02900	GO:0000315//organellar large ribosomal subunit;GO:0022625//cytosolic large ribosomal subunit	GO:0003735//structural constituent of ribosome	GO:0006412//translation	--
Xylem_cell	ncbi_112178890	CML13	0.417	0.283	1.68587	0.907411	0.893665	1.17057e-60	4.35218e-56	CML13	probable calcium-binding protein CML13	Organismal Systems	Environmental adaptation	ko04626//Plant-pathogen interaction	K13448	GO:0005575//cellular_component;GO:0005622//intracellular;GO:0005623//cell;GO:0005634//nucleus;GO:0005737//cytoplasm;GO:0005829//cytosol;GO:0043226//organelle;GO:0043227//membrane-bounded organelle;GO:0043229//intracellular organelle;GO:0043231//intracellular membrane-bounded organelle;GO:0044424//intracellular part;GO:0044444//cytoplasmic part;GO:0044464//cell part	GO:0003674//molecular_function;GO:0005488//binding;GO:0005509//calcium ion binding;GO:0005515//protein binding;GO:0043167//ion binding;GO:0043169//cation binding;GO:0046872//metal ion binding	GO:0006950//response to stress;GO:0008150//biological_process;GO:0009266//response to temperature stimulus;GO:0009409//response to cold;GO:0009628//response to abiotic stimulus;GO:0050896//response to stimulus	--
Xylem_cell	ncbi_112201533	RPL44	0.819	0.723	8.61238	6.50337	0.405223	4.48808e-60	1.66867e-55	RPL44	60S ribosomal protein L44	Genetic Information Processing	Translation	ko03010//Ribosome	K02929	GO:0005840//ribosome	GO:0003735//structural constituent of ribosome	GO:0006412//translation	--
Xylem_cell	ncbi_112176280	ACT7	0.317	0.192	1.12775	0.542788	1.05499	2.29559e-59	8.53501e-55	ACT7	actin-7	-	-	-	-	-	-	-	--
Xylem_cell	ncbi_112184608	DHAR2	0.319	0.196	1.29751	0.582255	1.15602	8.97384e-59	3.33647e-54	DHAR2	glutathione S-transferase DHAR2	Metabolism;Metabolism;Metabolism	Global and overview maps;Metabolism of other amino acids;Carbohydrate metabolism	ko01100//Metabolic pathways;ko00480//Glutathione metabolism;ko00053//Ascorbate and aldarate metabolism	K21888;K21888;K21888	GO:0005575//cellular_component;GO:0005622//intracellular;GO:0005623//cell;GO:0005737//cytoplasm;GO:0005829//cytosol;GO:0005886//plasma membrane;GO:0016020//membrane;GO:0044424//intracellular part;GO:0044444//cytoplasmic part;GO:0044464//cell part;GO:0071944//cell periphery	GO:0003674//molecular_function;GO:0003824//catalytic activity;GO:0004364//glutathione transferase activity;GO:0005488//binding;GO:0005515//protein binding;GO:0015035//protein disulfide oxidoreductase activity;GO:0015036//disulfide oxidoreductase activity;GO:0015037//peptide disulfide oxidoreductase activity;GO:0015038//glutathione disulfide oxidoreductase activity;GO:0016034//maleylacetoacetate i…	GO:0005975//carbohydrate metabolic process;GO:0005996//monosaccharide metabolic process;GO:0006082//organic acid metabolic process;GO:0006464//cellular protein modification process;GO:0006518//peptide metabolic process;GO:0006559//L-phenylalanine catabolic process;GO:0006572//tyrosine catabolic process;GO:0006575//cellular modified amino acid metabolic process;GO:0006732//coenzyme metabolic proce…	--
Xylem_cell	ncbi_112197031	SP1L1	0.517	0.376	2.74968	1.6766	0.713728	3.19084e-58	1.18636e-53	SP1L1	protein SPIRAL1-like 1	-	-	-	-	-	-	-	--
Xylem_cell	ncbi_112173695	CVA16-2	0.455	0.327	2.1588	1.1774	0.874621	9.16909e-58	3.40907e-53	CVA16-2	V-type proton ATPase 16 kDa proteolipid subunit	Metabolism;Metabolism;Cellular Processes	Global and overview maps;Energy metabolism;Transport and catabolism	ko01100//Metabolic pathways;ko00190//Oxidative phosphorylation;ko04145//Phagosome	K02155;K02155;K02155	GO:0005575//cellular_component;GO:0005622//intracellular;GO:0005623//cell;GO:0005737//cytoplasm;GO:0005773//vacuole;GO:0005774//vacuolar membrane;GO:0016020//membrane;GO:0016021//integral component of membrane;GO:0016469//proton-transporting two-sector ATPase complex;GO:0016471//vacuolar proton-transporting V-type ATPase complex;GO:0031090//organelle membrane;GO:0031224//intrinsic component of me…	GO:0003674//molecular_function;GO:0005215//transporter activity;GO:0008324//cation transmembrane transporter activity;GO:0008553//hydrogen-exporting ATPase activity, phosphorylative mechanism;GO:0015075//ion transmembrane transporter activity;GO:0015077//monovalent inorganic cation transmembrane transporter activity;GO:0015078//hydrogen ion transmembrane transporter activity;GO:0015318//inorganic…	GO:0006810//transport;GO:0006811//ion transport;GO:0006812//cation transport;GO:0008150//biological_process;GO:0015672//monovalent inorganic cation transport;GO:0015988//energy coupled proton transmembrane transport, against electrochemical gradient;GO:0015991//ATP hydrolysis coupled proton transport;GO:0034220//ion transmembrane transport;GO:0051179//localization;GO:0051234//establishment of loc…	--
Xylem_cell	ncbi_112165788	ncbi_112165788	0.746	0.66	11.5628	7.0907	0.705492	3.42965e-57	1.27514e-52	--	arabinogalactan protein 13	-	-	-	-	-	-	-	--
Xylem_cell	ncbi_112181815	RTNLB5	0.394	0.256	1.63777	0.940834	0.79972	4.2267e-57	1.57149e-52	RTNLB5	reticulon-like protein B5	-	-	-	-	GO:0005575//cellular_component;GO:0005622//intracellular;GO:0005623//cell;GO:0005737//cytoplasm;GO:0005783//endoplasmic reticulum;GO:0005789//endoplasmic reticulum membrane;GO:0005886//plasma membrane;GO:0012505//endomembrane system;GO:0016020//membrane;GO:0016021//integral component of membrane;GO:0031224//intrinsic component of membrane;GO:0031984//organelle subcompartment;GO:0042175//nuclear o…	-	GO:0008150//biological_process;GO:0009628//response to abiotic stimulus;GO:0050896//response to stimulus;GO:0080167//response to karrikin	--
Xylem_cell	ncbi_112189473	RPL34	0.772	0.672	6.83049	5.05866	0.433234	1.57691e-56	5.86296e-52	RPL34	60S ribosomal protein L34	Genetic Information Processing	Translation	ko03010//Ribosome	K02915	GO:0005840//ribosome	GO:0003735//structural constituent of ribosome	GO:0006412//translation	--
Xylem_cell	ncbi_112173884	PETE	0.308	0.179	1.52943	0.867209	0.818542	2.01384e-56	7.48746e-52	PETE	plastocyanin	Metabolism;Metabolism	Global and overview maps;Energy metabolism	ko01100//Metabolic pathways;ko00195//Photosynthesis	K02638;K02638	GO:0005575//cellular_component;GO:0005622//intracellular;GO:0005623//cell;GO:0005737//cytoplasm;GO:0009507//chloroplast;GO:0009534//chloroplast thylakoid;GO:0009535//chloroplast thylakoid membrane;GO:0009536//plastid;GO:0009579//thylakoid;GO:0016020//membrane;GO:0031976//plastid thylakoid;GO:0031984//organelle subcompartment;GO:0034357//photosynthetic membrane;GO:0042651//thylakoid membrane;GO:00…	GO:0003674//molecular_function;GO:0003824//catalytic activity;GO:0005488//binding;GO:0005507//copper ion binding;GO:0009055//electron carrier activity;GO:0016491//oxidoreductase activity;GO:0043167//ion binding;GO:0043169//cation binding;GO:0046872//metal ion binding;GO:0046914//transition metal ion binding	GO:0006091//generation of precursor metabolites and energy;GO:0008150//biological_process;GO:0008152//metabolic process;GO:0009987//cellular process;GO:0015979//photosynthesis;GO:0022900//electron transport chain;GO:0044237//cellular metabolic process;GO:0055114//oxidation-reduction process	--
Xylem_cell	ncbi_112187351	RPS9C	0.638	0.522	4.5647	3.05137	0.581062	2.25818e-56	8.39592e-52	RPS9C	40S ribosomal protein S9-2	Genetic Information Processing	Translation	ko03010//Ribosome	K02997	GO:0000314//organellar small ribosomal subunit;GO:0022627//cytosolic small ribosomal subunit	GO:0003723//RNA binding;GO:0003735//structural constituent of ribosome;GO:0019843//rRNA binding	GO:0006412//translation	--
Xylem_cell	ncbi_112185257	At5g17165	0.402	0.263	1.95071	1.09128	0.837986	3.3035e-56	1.22824e-51	At5g17165	late embryogenesis abundant protein At5g17165	-	-	-	-	-	-	-	--
Xylem_cell	ncbi_112191653	ASD1	0.379	0.267	3.17216	0.98842	1.68227	6.0484e-56	2.24879e-51	ASD1	alpha-L-arabinofuranosidase 1	Metabolism;Metabolism	Global and overview maps;Carbohydrate metabolism	ko01100//Metabolic pathways;ko00520//Amino sugar and nucleotide sugar metabolism	K01209;K01209	GO:0005575//cellular_component;GO:0005576//extracellular region;GO:0005618//cell wall;GO:0005622//intracellular;GO:0005623//cell;GO:0005737//cytoplasm;GO:0005773//vacuole;GO:0009505//plant-type cell wall;GO:0030312//external encapsulating structure;GO:0043226//organelle;GO:0043227//membrane-bounded organelle;GO:0043229//intracellular organelle;GO:0043231//intracellular membrane-bounded organelle;…	GO:0003674//molecular_function;GO:0003824//catalytic activity;GO:0004553//hydrolase activity, hydrolyzing O-glycosyl compounds;GO:0009044//xylan 1,4-beta-xylosidase activity;GO:0016787//hydrolase activity;GO:0016798//hydrolase activity, acting on glycosyl bonds;GO:0046556//alpha-L-arabinofuranosidase activity;GO:0097599//xylanase activity	GO:0000272//polysaccharide catabolic process;GO:0005975//carbohydrate metabolic process;GO:0005976//polysaccharide metabolic process;GO:0005996//monosaccharide metabolic process;GO:0008150//biological_process;GO:0008152//metabolic process;GO:0009056//catabolic process;GO:0009057//macromolecule catabolic process;GO:0009987//cellular process;GO:0010383//cell wall polysaccharide metabolic process;GO…	--
Xylem_cell	ncbi_112169918	CVA16-2	0.633	0.514	4.06911	2.7219	0.580097	1.44973e-55	5.39009e-51	CVA16-2	V-type proton ATPase 16 kDa proteolipid subunit	Metabolism;Metabolism;Cellular Processes	Global and overview maps;Energy metabolism;Transport and catabolism	ko01100//Metabolic pathways;ko00190//Oxidative phosphorylation;ko04145//Phagosome	K02155;K02155;K02155	GO:0016471//vacuolar proton-transporting V-type ATPase complex;GO:0033177//proton-transporting two-sector ATPase complex, proton-transporting domain	GO:0008553//hydrogen-exporting ATPase activity, phosphorylative mechanism;GO:0015078//hydrogen ion transmembrane transporter activity	GO:0015991//ATP hydrolysis coupled proton transport;GO:1902600//hydrogen ion transmembrane transport	--
Xylem_cell	ncbi_112181857	ATG8F	0.516	0.394	2.8169	1.66935	0.754822	7.8443e-55	2.91651e-50	ATG8F	autophagy-related protein 8f	Cellular Processes	Transport and catabolism	ko04136//Autophagy - other	K08341	GO:0005737//cytoplasm	-	GO:0000045//autophagosome assembly	--
Xylem_cell	ncbi_112182156	RPP1A	0.781	0.699	7.90955	5.8237	0.44166	5.84326e-54	2.17252e-49	RPP1A	60S acidic ribosomal protein P1	Genetic Information Processing	Translation	ko03010//Ribosome	K02942	GO:0005575//cellular_component;GO:0005622//intracellular;GO:0005623//cell;GO:0005634//nucleus;GO:0005737//cytoplasm;GO:0005829//cytosol;GO:0005840//ribosome;GO:0005844//polysome;GO:0005886//plasma membrane;GO:0015934//large ribosomal subunit;GO:0016020//membrane;GO:0022625//cytosolic large ribosomal subunit;GO:0022626//cytosolic ribosome;GO:0032991//macromolecular complex;GO:0042788//polysomal ri…	GO:0003674//molecular_function;GO:0003735//structural constituent of ribosome;GO:0005198//structural molecule activity;GO:0008047//enzyme activator activity;GO:0019207//kinase regulator activity;GO:0019209//kinase activator activity;GO:0019887//protein kinase regulator activity;GO:0030234//enzyme regulator activity;GO:0030295//protein kinase activator activity;GO:0098772//molecular function regul…	GO:0001932//regulation of protein phosphorylation;GO:0001934//positive regulation of protein phosphorylation;GO:0002181//cytoplasmic translation;GO:0006412//translation;GO:0006414//translational elongation;GO:0006518//peptide metabolic process;GO:0006807//nitrogen compound metabolic process;GO:0008150//biological_process;GO:0008152//metabolic process;GO:0009058//biosynthetic process;GO:0009059//m…	--
Xylem_cell	ncbi_112173307	PIP2-7	0.66	0.512	10.9338	6.75622	0.694507	6.15972e-54	2.29018e-49	PIP2-7	aquaporin PIP2-7	-	-	-	-	GO:0016020//membrane	GO:0015267//channel activity	GO:0055085//transmembrane transport	--
Xylem_cell	ncbi_112174345	ncbi_112174345	0.488	0.344	3.21198	2.04167	0.653717	1.05478e-53	3.92166e-49	--	uncharacterized LOC112174345	-	-	-	-	GO:0009523//photosystem II;GO:0016020//membrane	-	GO:0015979//photosynthesis	--
Xylem_cell	ncbi_112198568	UBXN6	0.439	0.31	2.04255	1.18845	0.781292	1.17989e-53	4.38683e-49	UBXN6	chromatin assembly factor 1 subunit A	Genetic Information Processing	Folding, sorting and degradation	ko04141//Protein processing in endoplasmic reticulum	K24348	GO:0005575//cellular_component;GO:0005622//intracellular;GO:0005623//cell;GO:0005737//cytoplasm;GO:0044424//intracellular part;GO:0044464//cell part	-	-	--
Xylem_cell	ncbi_112190666	RPL27	0.724	0.62	5.86067	4.24542	0.465159	3.48487e-53	1.29567e-48	RPL27	60S ribosomal protein L27	Genetic Information Processing	Translation	ko03010//Ribosome	K02901	GO:0005840//ribosome	GO:0003735//structural constituent of ribosome	GO:0006412//translation	--
Xylem_cell	ncbi_112186640	SCE1	0.665	0.561	4.76624	3.34542	0.510662	1.80519e-52	6.71168e-48	SCE1	SUMO-conjugating enzyme SCE1	Genetic Information Processing;Genetic Information Processing	Folding, sorting and degradation;Translation	ko04120//Ubiquitin mediated proteolysis;ko03013//Nucleocytoplasmic transport	K10577;K10577	GO:0005575//cellular_component;GO:0005622//intracellular;GO:0005623//cell;GO:0005634//nucleus;GO:0005737//cytoplasm;GO:0043226//organelle;GO:0043227//membrane-bounded organelle;GO:0043229//intracellular organelle;GO:0043231//intracellular membrane-bounded organelle;GO:0044424//intracellular part;GO:0044464//cell part	GO:0000166//nucleotide binding;GO:0003674//molecular_function;GO:0003824//catalytic activity;GO:0005488//binding;GO:0005524//ATP binding;GO:0008144//drug binding;GO:0016740//transferase activity;GO:0017076//purine nucleotide binding;GO:0019787//ubiquitin-like protein transferase activity;GO:0019789//SUMO transferase activity;GO:0030554//adenyl nucleotide binding;GO:0032553//ribonucleotide binding…	GO:0000003//reproduction;GO:0001101//response to acid chemical;GO:0003006//developmental process involved in reproduction;GO:0006464//cellular protein modification process;GO:0006807//nitrogen compound metabolic process;GO:0007275//multicellular organism development;GO:0008150//biological_process;GO:0008152//metabolic process;GO:0009719//response to endogenous stimulus;GO:0009725//response to hor…	--
Xylem_cell	ncbi_112177032	At5g08350	0.463	0.326	2.36398	1.44436	0.710789	2.63532e-52	9.79813e-48	At5g08350	GEM-like protein 4	-	-	-	-	-	-	-	--
Xylem_cell	ncbi_112185183	RPS12	0.594	0.475	3.75313	2.47148	0.602721	3.78757e-52	1.40822e-47	RPS12	40S ribosomal protein S12	Genetic Information Processing	Translation	ko03010//Ribosome	K02951	GO:0005575//cellular_component;GO:0005622//intracellular;GO:0005623//cell;GO:0005737//cytoplasm;GO:0005840//ribosome;GO:0032991//macromolecular complex;GO:0043226//organelle;GO:0043228//non-membrane-bounded organelle;GO:0043229//intracellular organelle;GO:0043232//intracellular non-membrane-bounded organelle;GO:0044424//intracellular part;GO:0044444//cytoplasmic part;GO:0044464//cell part;GO:1990…	GO:0003674//molecular_function;GO:0003735//structural constituent of ribosome;GO:0005198//structural molecule activity	GO:0006412//translation;GO:0006518//peptide metabolic process;GO:0006807//nitrogen compound metabolic process;GO:0006952//defense response;GO:0008150//biological_process;GO:0008152//metabolic process;GO:0009058//biosynthetic process;GO:0009059//macromolecule biosynthetic process;GO:0009987//cellular process;GO:0010467//gene expression;GO:0019538//protein metabolic process;GO:0034641//cellular nit…	--
Xylem_cell	ncbi_112194785	At5g16450	0.557	0.434	3.03339	1.96126	0.629148	2.1289e-51	7.91523e-47	At5g16450	putative 4-hydroxy-4-methyl-2-oxoglutarate aldolase 2	-	-	-	-	-	GO:0008428//ribonuclease inhibitor activity	GO:0051252//regulation of RNA metabolic process	--
Xylem_cell	ncbi_112165038	RBP45	0.512	0.388	2.54814	1.58324	0.686564	2.5194e-51	9.36713e-47	RBP45	polyadenylate-binding protein RBP45C	-	-	-	-	GO:0005575//cellular_component;GO:0005622//intracellular;GO:0005623//cell;GO:0005634//nucleus;GO:0043226//organelle;GO:0043227//membrane-bounded organelle;GO:0043229//intracellular organelle;GO:0043231//intracellular membrane-bounded organelle;GO:0044424//intracellular part;GO:0044464//cell part	GO:0003674//molecular_function;GO:0003676//nucleic acid binding;GO:0003723//RNA binding;GO:0003727//single-stranded RNA binding;GO:0005488//binding;GO:0008143//poly(A) binding;GO:0070717//poly-purine tract binding;GO:0097159//organic cyclic compound binding;GO:1901363//heterocyclic compound binding	GO:0006139//nucleobase-containing compound metabolic process;GO:0006396//RNA processing;GO:0006397//mRNA processing;GO:0006725//cellular aromatic compound metabolic process;GO:0006807//nitrogen compound metabolic process;GO:0008150//biological_process;GO:0008152//metabolic process;GO:0008380//RNA splicing;GO:0009987//cellular process;GO:0010467//gene expression;GO:0016070//RNA metabolic process;G…	--
Xylem_cell	ncbi_112198151	RPL14B	0.518	0.397	2.84518	1.7594	0.693437	2.87037e-51	1.0672e-46	RPL14B	60S ribosomal protein L14-2	Genetic Information Processing	Translation	ko03010//Ribosome	K02875	GO:0005840//ribosome	GO:0003735//structural constituent of ribosome	GO:0006412//translation	--
Xylem_cell	ncbi_112195877	RPP3B	0.712	0.605	5.57815	4.0315	0.468473	5.83615e-51	2.16988e-46	RPP3B	60S acidic ribosomal protein P3	Genetic Information Processing	Translation	ko03010//Ribosome	K02942	GO:0005575//cellular_component;GO:0005622//intracellular;GO:0005623//cell;GO:0005634//nucleus;GO:0005737//cytoplasm;GO:0005829//cytosol;GO:0005840//ribosome;GO:0022626//cytosolic ribosome;GO:0032991//macromolecular complex;GO:0043226//organelle;GO:0043227//membrane-bounded organelle;GO:0043228//non-membrane-bounded organelle;GO:0043229//intracellular organelle;GO:0043231//intracellular membrane-b…	GO:0003674//molecular_function;GO:0003735//structural constituent of ribosome;GO:0005198//structural molecule activity	GO:0006412//translation;GO:0006414//translational elongation;GO:0006518//peptide metabolic process;GO:0006807//nitrogen compound metabolic process;GO:0008150//biological_process;GO:0008152//metabolic process;GO:0009058//biosynthetic process;GO:0009059//macromolecule biosynthetic process;GO:0009987//cellular process;GO:0010467//gene expression;GO:0019538//protein metabolic process;GO:0034641//cell…	--
Xylem_cell	ncbi_112198066	MD1	0.503	0.375	2.78005	1.74286	0.673657	8.25482e-51	3.06914e-46	MD1	malate dehydrogenase	Metabolism;Metabolism;Metabolism;Metabolism;Metabolism;Metabolism;Metabolism;Metabolism	Global and overview maps;Global and overview maps;Global and overview maps;Carbohydrate metabolism;Amino acid metabolism;Energy metabolism;Carbohydrate metabolism;Carbohydrate metabolism	ko01100//Metabolic pathways;ko01110//Biosynthesis of secondary metabolites;ko01200//Carbon metabolism;ko00620//Pyruvate metabolism;ko00270//Cysteine and methionine metabolism;ko00710//Carbon fixation in photosynthetic organisms;ko00630//Glyoxylate and dicarboxylate metabolism;ko00020//Citrate cycle (TCA cycle)	K00025;K00025;K00025;K00025;K00025;K00025;K00025;K00025	GO:0005575//cellular_component;GO:0005622//intracellular;GO:0005623//cell;GO:0005737//cytoplasm;GO:0005886//plasma membrane;GO:0016020//membrane;GO:0044424//intracellular part;GO:0044464//cell part;GO:0071944//cell periphery	GO:0003674//molecular_function;GO:0003824//catalytic activity;GO:0003854//3-beta-hydroxy-delta5-steroid dehydrogenase activity;GO:0004459//L-lactate dehydrogenase activity;GO:0016491//oxidoreductase activity;GO:0016614//oxidoreductase activity, acting on CH-OH group of donors;GO:0016615//malate dehydrogenase activity;GO:0016616//oxidoreductase activity, acting on the CH-OH group of donors, NAD or…	GO:0005975//carbohydrate metabolic process;GO:0006082//organic acid metabolic process;GO:0006091//generation of precursor metabolites and energy;GO:0006099//tricarboxylic acid cycle;GO:0006101//citrate metabolic process;GO:0006107//oxaloacetate metabolic process;GO:0006108//malate metabolic process;GO:0006139//nucleobase-containing compound metabolic process;GO:0006694//steroid biosynthetic proce…	--
Xylem_cell	ncbi_112181888	UBC28	0.525	0.41	2.92818	1.8077	0.695846	2.98761e-50	1.11079e-45	UBC28	ubiquitin-conjugating enzyme E2-17 kDa	Genetic Information Processing;Genetic Information Processing	Folding, sorting and degradation;Folding, sorting and degradation	ko04141//Protein processing in endoplasmic reticulum;ko04120//Ubiquitin mediated proteolysis	K06689;K06689	-	GO:0005515//protein binding	GO:0006464//cellular protein modification process;GO:0015031//protein transport	--
Xylem_cell	ncbi_112166641	ncbi_112166641	0.301	0.184	1.47716	0.70167	1.07396	3.26344e-50	1.21335e-45	--	uncharacterized LOC112166641	-	-	-	-	GO:0016021//integral component of membrane	-	-	--
Xylem_cell	ncbi_112189737	TIFY10A	0.559	0.446	3.61407	2.29352	0.656065	3.4155e-50	1.26988e-45	TIFY10A	protein TIFY 10a	Environmental Information Processing	Signal transduction	ko04075//Plant hormone signal transduction	K13464	GO:0005575//cellular_component;GO:0005622//intracellular;GO:0005623//cell;GO:0005634//nucleus;GO:0043226//organelle;GO:0043227//membrane-bounded organelle;GO:0043229//intracellular organelle;GO:0043231//intracellular membrane-bounded organelle;GO:0044424//intracellular part;GO:0044464//cell part	GO:0003674//molecular_function;GO:0003712//transcription cofactor activity;GO:0003714//transcription corepressor activity	GO:0000003//reproduction;GO:0001101//response to acid chemical;GO:0003006//developmental process involved in reproduction;GO:0006139//nucleobase-containing compound metabolic process;GO:0006351//transcription, DNA-templated;GO:0006355//regulation of transcription, DNA-templated;GO:0006725//cellular aromatic compound metabolic process;GO:0006807//nitrogen compound metabolic process;GO:0006950//res…	Tify
Xylem_cell	ncbi_112186370	At5g39570	0.57	0.446	3.3213	2.19196	0.599522	4.16698e-50	1.54928e-45	At5g39570	uncharacterized protein At5g39570	-	-	-	-	-	-	-	--
Xylem_cell	ncbi_112174781	TOM9-2	0.333	0.209	1.28768	0.753552	0.772995	7.03375e-50	2.61515e-45	TOM9-2	mitochondrial import receptor subunit TOM9-2	-	-	-	-	GO:0005575//cellular_component;GO:0005622//intracellular;GO:0005623//cell;GO:0005737//cytoplasm;GO:0005739//mitochondrion;GO:0005740//mitochondrial envelope;GO:0005741//mitochondrial outer membrane;GO:0005742//mitochondrial outer membrane translocase complex;GO:0016020//membrane;GO:0016021//integral component of membrane;GO:0019867//outer membrane;GO:0031090//organelle membrane;GO:0031224//intrin…	GO:0003674//molecular_function;GO:0005215//transporter activity;GO:0008320//protein transmembrane transporter activity;GO:0008565//protein transporter activity;GO:0015399//primary active transmembrane transporter activity;GO:0015405//P-P-bond-hydrolysis-driven transmembrane transporter activity;GO:0015450//P-P-bond-hydrolysis-driven protein transmembrane transporter activity;GO:0022804//active tr…	GO:0006605//protein targeting;GO:0006626//protein targeting to mitochondrion;GO:0006810//transport;GO:0006839//mitochondrial transport;GO:0006886//intracellular protein transport;GO:0006996//organelle organization;GO:0007005//mitochondrion organization;GO:0007006//mitochondrial membrane organization;GO:0008104//protein localization;GO:0008150//biological_process;GO:0009987//cellular process;GO:00…	--
Xylem_cell	ncbi_112193807	CAL1	0.508	0.376	2.67592	1.69488	0.658855	1.32471e-49	4.92526e-45	CAL1	calreticulin, transcript variant X1	Genetic Information Processing;Cellular Processes	Folding, sorting and degradation;Transport and catabolism	ko04141//Protein processing in endoplasmic reticulum;ko04145//Phagosome	K08057;K08057	GO:0005575//cellular_component;GO:0005622//intracellular;GO:0005623//cell;GO:0005737//cytoplasm;GO:0005783//endoplasmic reticulum;GO:0005788//endoplasmic reticulum lumen;GO:0012505//endomembrane system;GO:0031974//membrane-enclosed lumen;GO:0043226//organelle;GO:0043227//membrane-bounded organelle;GO:0043229//intracellular organelle;GO:0043231//intracellular membrane-bounded organelle;GO:0043233/…	GO:0003674//molecular_function;GO:0005488//binding;GO:0005509//calcium ion binding;GO:0005515//protein binding;GO:0030246//carbohydrate binding;GO:0043167//ion binding;GO:0043169//cation binding;GO:0046872//metal ion binding;GO:0051082//unfolded protein binding	GO:0006457//protein folding;GO:0008150//biological_process;GO:0009987//cellular process	--
Xylem_cell	ncbi_112190850	VMAC1	0.566	0.45	3.15469	2.04647	0.62436	1.58484e-49	5.89242e-45	VMAC1	V-type proton ATPase 16 kDa proteolipid subunit	Metabolism;Metabolism;Cellular Processes	Global and overview maps;Energy metabolism;Transport and catabolism	ko01100//Metabolic pathways;ko00190//Oxidative phosphorylation;ko04145//Phagosome	K02155;K02155;K02155	GO:0016471//vacuolar proton-transporting V-type ATPase complex;GO:0033177//proton-transporting two-sector ATPase complex, proton-transporting domain	GO:0008553//hydrogen-exporting ATPase activity, phosphorylative mechanism;GO:0015078//hydrogen ion transmembrane transporter activity	GO:0015991//ATP hydrolysis coupled proton transport;GO:1902600//hydrogen ion transmembrane transport	--
Xylem_cell	ncbi_112165512	APA1	0.64	0.524	4.45907	2.89432	0.623517	2.13442e-49	7.93578e-45	APA1	aspartic proteinase A1, transcript variant X1	-	-	-	-	GO:0005575//cellular_component;GO:0005622//intracellular;GO:0005623//cell;GO:0005737//cytoplasm;GO:0005773//vacuole;GO:0043226//organelle;GO:0043227//membrane-bounded organelle;GO:0043229//intracellular organelle;GO:0043231//intracellular membrane-bounded organelle;GO:0044424//intracellular part;GO:0044444//cytoplasmic part;GO:0044464//cell part	GO:0003674//molecular_function;GO:0003824//catalytic activity;GO:0004175//endopeptidase activity;GO:0004190//aspartic-type endopeptidase activity;GO:0008233//peptidase activity;GO:0016787//hydrolase activity;GO:0070001//aspartic-type peptidase activity;GO:0070011//peptidase activity, acting on L-amino acid peptides	GO:0006508//proteolysis;GO:0006629//lipid metabolic process;GO:0006807//nitrogen compound metabolic process;GO:0008150//biological_process;GO:0008152//metabolic process;GO:0019538//protein metabolic process;GO:0043170//macromolecule metabolic process;GO:0044238//primary metabolic process;GO:0071704//organic substance metabolic process;GO:1901564//organonitrogen compound metabolic process	--
Xylem_cell	ncbi_112165609	ADF2	0.451	0.332	2.12574	1.26949	0.743721	4.00226e-49	1.48804e-44	ADF2	actin-depolymerizing factor 2	-	-	-	-	-	GO:0003779//actin binding	-	--
Xylem_cell	ncbi_112173410	RBG7	0.885	0.831	23.0529	15.4722	0.575272	1.0317e-48	3.83585e-44	RBG7	glycine-rich RNA-binding protein	-	-	-	-	-	GO:0003676//nucleic acid binding	GO:0008380//RNA splicing	--
Xylem_cell	ncbi_112179098	SP1L1	0.413	0.284	1.77915	1.05444	0.754707	1.50225e-48	5.58538e-44	SP1L1	protein SPIRAL1-like 3	-	-	-	-	-	-	-	--
Xylem_cell	ncbi_112192023	VLN2	0.303	0.187	1.14692	0.615916	0.896959	1.74689e-48	6.49492e-44	VLN2	villin-3, transcript variant X1	-	-	-	-	GO:0005575//cellular_component;GO:0005622//intracellular;GO:0005623//cell;GO:0005737//cytoplasm;GO:0005856//cytoskeleton;GO:0015629//actin cytoskeleton;GO:0032432//actin filament bundle;GO:0043226//organelle;GO:0043228//non-membrane-bounded organelle;GO:0043229//intracellular organelle;GO:0043232//intracellular non-membrane-bounded organelle;GO:0044422//organelle part;GO:0044424//intracellular pa…	GO:0003674//molecular_function;GO:0003779//actin binding;GO:0005488//binding;GO:0005515//protein binding;GO:0008092//cytoskeletal protein binding;GO:0044877//macromolecular complex binding;GO:0051015//actin filament binding	GO:0001558//regulation of cell growth;GO:0006996//organelle organization;GO:0007010//cytoskeleton organization;GO:0007015//actin filament organization;GO:0007154//cell communication;GO:0007165//signal transduction;GO:0008064//regulation of actin polymerization or depolymerization;GO:0008150//biological_process;GO:0009605//response to external stimulus;GO:0009606//tropism;GO:0009628//response to a…	--
Xylem_cell	ncbi_112192470	RPL10AB	0.518	0.402	2.82699	1.77489	0.671537	5.65112e-48	2.10109e-43	RPL10AB	60S ribosomal protein L10a	Genetic Information Processing	Translation	ko03010//Ribosome	K02865	GO:0000311//plastid large ribosomal subunit;GO:0022625//cytosolic large ribosomal subunit	GO:0003735//structural constituent of ribosome	GO:0006412//translation	--
Xylem_cell	ncbi_112187267	CDA1	0.275	0.167	1.1466	0.540851	1.08405	1.00178e-47	3.72462e-43	CDA1	cytidine deaminase 1	Metabolism;Metabolism	Global and overview maps;Nucleotide metabolism	ko01100//Metabolic pathways;ko00240//Pyrimidine metabolism	K01489;K01489	GO:0005737//cytoplasm	GO:0003674//molecular_function;GO:0003824//catalytic activity;GO:0004126//cytidine deaminase activity;GO:0005488//binding;GO:0008270//zinc ion binding;GO:0016787//hydrolase activity;GO:0016810//hydrolase activity, acting on carbon-nitrogen (but not peptide) bonds;GO:0016814//hydrolase activity, acting on carbon-nitrogen (but not peptide) bonds, in cyclic amidines;GO:0019239//deaminase activity;GO…	GO:0006139//nucleobase-containing compound metabolic process;GO:0006213//pyrimidine nucleoside metabolic process;GO:0006216//cytidine catabolic process;GO:0006725//cellular aromatic compound metabolic process;GO:0006807//nitrogen compound metabolic process;GO:0008150//biological_process;GO:0008152//metabolic process;GO:0008655//pyrimidine-containing compound salvage;GO:0009056//catabolic process;…	--
Xylem_cell	ncbi_112197799	SULTR3;1	0.272	0.162	1.08527	0.568111	0.933812	1.11101e-47	4.13073e-43	SULTR3;1	sulfate transporter 3.1	-	-	-	-	GO:0016020//membrane;GO:0016021//integral component of membrane	GO:0015116//sulfate transmembrane transporter activity;GO:0045152//antisigma factor binding	GO:0006355//regulation of transcription, DNA-templated;GO:0008272//sulfate transport	--
Xylem_cell	ncbi_112198248	HIR2	0.552	0.431	3.87136	2.32317	0.736746	1.29072e-47	4.79888e-43	HIR2	hypersensitive-induced response protein 2, transcript variant X1	-	-	-	-	GO:0005575//cellular_component;GO:0005622//intracellular;GO:0005623//cell;GO:0005737//cytoplasm;GO:0005773//vacuole;GO:0005774//vacuolar membrane;GO:0005886//plasma membrane;GO:0005911//cell-cell junction;GO:0009506//plasmodesma;GO:0009507//chloroplast;GO:0009536//plastid;GO:0016020//membrane;GO:0030054//cell junction;GO:0030288//outer membrane-bounded periplasmic space;GO:0031090//organelle memb…	GO:0003674//molecular_function;GO:0005488//binding;GO:0005515//protein binding;GO:0019899//enzyme binding;GO:0019900//kinase binding;GO:0019901//protein kinase binding;GO:0043424//protein histidine kinase binding	GO:0045861//negative regulation of proteolysis	--
Xylem_cell	ncbi_112179423	AP1	0.27	0.163	1.00262	0.48554	1.04611	2.80633e-47	1.04339e-42	AP1	truncated transcription factor CAULIFLOWER A	-	-	-	-	GO:0005575//cellular_component;GO:0005622//intracellular;GO:0005623//cell;GO:0005634//nucleus;GO:0009288//bacterial-type flagellum;GO:0043226//organelle;GO:0043227//membrane-bounded organelle;GO:0043229//intracellular organelle;GO:0043231//intracellular membrane-bounded organelle;GO:0044424//intracellular part;GO:0044464//cell part	GO:0000976//transcription regulatory region sequence-specific DNA binding;GO:0000977//RNA polymerase II regulatory region sequence-specific DNA binding;GO:0001012//RNA polymerase II regulatory region DNA binding;GO:0001067//regulatory region nucleic acid binding;GO:0003674//molecular_function;GO:0003676//nucleic acid binding;GO:0003677//DNA binding;GO:0003690//double-stranded DNA binding;GO:00037…	GO:0000003//reproduction;GO:0003006//developmental process involved in reproduction;GO:0006139//nucleobase-containing compound metabolic process;GO:0006351//transcription, DNA-templated;GO:0006355//regulation of transcription, DNA-templated;GO:0006357//regulation of transcription from RNA polymerase II promoter;GO:0006725//cellular aromatic compound metabolic process;GO:0006807//nitrogen compound…	MADS
Xylem_cell	ncbi_112195475	HSP18.5-C	0.419	0.294	2.3602	1.4286	0.724306	3.96146e-47	1.47287e-42	HSP18.5-C	17.8 kDa class I heat shock protein	Genetic Information Processing	Folding, sorting and degradation	ko04141//Protein processing in endoplasmic reticulum	K13993	-	-	-	--
Xylem_cell	ncbi_112177001	TOM2A	0.36	0.241	1.33203	0.756213	0.816767	7.28592e-47	2.7089e-42	TOM2A	tobamovirus multiplication protein 2A	-	-	-	-	GO:0000325//plant-type vacuole;GO:0005575//cellular_component;GO:0005576//extracellular region;GO:0005622//intracellular;GO:0005623//cell;GO:0005737//cytoplasm;GO:0005773//vacuole;GO:0005774//vacuolar membrane;GO:0005794//Golgi apparatus;GO:0005911//cell-cell junction;GO:0009506//plasmodesma;GO:0009705//plant-type vacuole membrane;GO:0012505//endomembrane system;GO:0016020//membrane;GO:0016021//i…	GO:0003674//molecular_function;GO:0005488//binding;GO:0005515//protein binding;GO:0043621//protein self-association	GO:0000746//conjugation;GO:0008150//biological_process;GO:0016032//viral process;GO:0019058//viral life cycle;GO:0019079//viral genome replication;GO:0044403//symbiosis, encompassing mutualism through parasitism;GO:0044419//interspecies interaction between organisms;GO:0046786//viral replication complex formation and maintenance;GO:0051704//multi-organism process	--
Xylem_cell	ncbi_112202515	SAP8	0.686	0.576	4.99564	3.61091	0.468308	1.51549e-46	5.6346e-42	SAP8	zinc finger A20 and AN1 domain-containing stress-associated protein 8, transcript variant X1	-	-	-	-	-	GO:0003677//DNA binding;GO:0008270//zinc ion binding	-	--
Xylem_cell	ncbi_112178806	GB1	0.596	0.476	3.41802	2.38322	0.520249	5.53437e-46	2.05768e-41	GB1	guanine nucleotide-binding protein subunit beta-like protein	-	-	-	-	GO:0005575//cellular_component;GO:0005622//intracellular;GO:0005623//cell;GO:0005634//nucleus;GO:0005737//cytoplasm;GO:0005829//cytosol;GO:0005840//ribosome;GO:0016020//membrane;GO:0017053//transcriptional repressor complex;GO:0031252//cell leading edge;GO:0032991//macromolecular complex;GO:0033588//Elongator holoenzyme complex;GO:0043226//organelle;GO:0043227//membrane-bounded organelle;GO:00432…	GO:0000988//transcription factor activity, protein binding;GO:0000989//transcription factor activity, transcription factor binding;GO:0001076//transcription factor activity, RNA polymerase II transcription factor binding;GO:0001191//transcriptional repressor activity, RNA polymerase II transcription factor binding;GO:0003674//molecular_function;GO:0005488//binding;GO:0005515//protein binding;GO:0…	GO:0000003//reproduction;GO:0000122//negative regulation of transcription from RNA polymerase II promoter;GO:0000429//carbon catabolite regulation of transcription from RNA polymerase II promoter;GO:0000430//regulation of transcription from RNA polymerase II promoter by glucose;GO:0000433//negative regulation of transcription from RNA polymerase II promoter by glucose;GO:0001196//regulation of ma…	--
Xylem_cell	ncbi_112177184	RPS7A	0.555	0.446	3.23132	2.12309	0.60596	6.22759e-46	2.31542e-41	RPS7A	40S ribosomal protein S7-1	Genetic Information Processing	Translation	ko03010//Ribosome	K02993	GO:0005575//cellular_component;GO:0005622//intracellular;GO:0005623//cell;GO:0005737//cytoplasm;GO:0005840//ribosome;GO:0032991//macromolecular complex;GO:0043226//organelle;GO:0043228//non-membrane-bounded organelle;GO:0043229//intracellular organelle;GO:0043232//intracellular non-membrane-bounded organelle;GO:0044424//intracellular part;GO:0044444//cytoplasmic part;GO:0044464//cell part;GO:1990…	GO:0003674//molecular_function;GO:0003735//structural constituent of ribosome;GO:0005198//structural molecule activity	GO:0006412//translation;GO:0006518//peptide metabolic process;GO:0006807//nitrogen compound metabolic process;GO:0008150//biological_process;GO:0008152//metabolic process;GO:0009058//biosynthetic process;GO:0009059//macromolecule biosynthetic process;GO:0009987//cellular process;GO:0010467//gene expression;GO:0019538//protein metabolic process;GO:0034641//cellular nitrogen compound metabolic proc…	--
Xylem_cell	ncbi_112186875	Os06g0701100	0.452	0.335	2.10877	1.27123	0.730174	9.53501e-46	3.54512e-41	Os06g0701100	eukaryotic initiation factor 4A-8	-	-	-	-	GO:0005575//cellular_component;GO:0005622//intracellular;GO:0005623//cell;GO:0005634//nucleus;GO:0005658//alpha DNA polymerase:primase complex;GO:0005730//nucleolus;GO:0005737//cytoplasm;GO:0009380//excinuclease repair complex;GO:0031974//membrane-enclosed lumen;GO:0031981//nuclear lumen;GO:0043226//organelle;GO:0043227//membrane-bounded organelle;GO:0043228//non-membrane-bounded organelle;GO:004…	GO:0000166//nucleotide binding;GO:0003674//molecular_function;GO:0003676//nucleic acid binding;GO:0003677//DNA binding;GO:0003678//DNA helicase activity;GO:0003688//DNA replication origin binding;GO:0003690//double-stranded DNA binding;GO:0003723//RNA binding;GO:0003724//RNA helicase activity;GO:0003743//translation initiation factor activity;GO:0003824//catalytic activity;GO:0003916//DNA topoiso…	GO:0006139//nucleobase-containing compound metabolic process;GO:0006260//DNA replication;GO:0006265//DNA topological change;GO:0006268//DNA unwinding involved in DNA replication;GO:0006281//DNA repair;GO:0006289//nucleotide-excision repair;GO:0006310//DNA recombination;GO:0006412//translation;GO:0006413//translational initiation;GO:0006518//peptide metabolic process;GO:0006725//cellular aromatic …	--
Xylem_cell	ncbi_112196788	ncbi_112196788	0.591	0.476	3.55773	2.4266	0.55202	3.17062e-45	1.17884e-40	--	uncharacterized LOC112196788	-	-	-	-	-	-	-	--
Xylem_cell	ncbi_112178872	RPS23	0.694	0.594	5.37088	3.9105	0.457804	5.34649e-45	1.98783e-40	RPS23	40S ribosomal protein S23	Genetic Information Processing	Translation	ko03010//Ribosome	K02973	GO:0000314//organellar small ribosomal subunit;GO:0005840//ribosome;GO:0022627//cytosolic small ribosomal subunit	GO:0003735//structural constituent of ribosome	GO:0006412//translation	--
Xylem_cell	ncbi_112193664	RPL21A	0.677	0.568	4.75843	3.43797	0.468931	1.32314e-44	4.91945e-40	RPL21A	60S ribosomal protein L21-1	Genetic Information Processing	Translation	ko03010//Ribosome	K02889	GO:0005840//ribosome	GO:0003735//structural constituent of ribosome;GO:0016740//transferase activity	GO:0006412//translation	--
Xylem_cell	ncbi_112183323	PME34	0.329	0.207	1.65072	0.986705	0.742406	1.58535e-44	5.89434e-40	PME34	probable pectinesterase/pectinesterase inhibitor 34	-	-	-	-	GO:0005575//cellular_component;GO:0005618//cell wall;GO:0005623//cell;GO:0005886//plasma membrane;GO:0009505//plant-type cell wall;GO:0016020//membrane;GO:0016021//integral component of membrane;GO:0030312//external encapsulating structure;GO:0031224//intrinsic component of membrane;GO:0044425//membrane part;GO:0044464//cell part;GO:0071944//cell periphery	GO:0003674//molecular_function;GO:0003824//catalytic activity;GO:0004857//enzyme inhibitor activity;GO:0016787//hydrolase activity;GO:0016788//hydrolase activity, acting on ester bonds;GO:0030234//enzyme regulator activity;GO:0030599//pectinesterase activity;GO:0045330//aspartyl esterase activity;GO:0046910//pectinesterase inhibitor activity;GO:0052689//carboxylic ester hydrolase activity;GO:0098…	GO:0000272//polysaccharide catabolic process;GO:0005975//carbohydrate metabolic process;GO:0005976//polysaccharide metabolic process;GO:0008150//biological_process;GO:0008152//metabolic process;GO:0009056//catabolic process;GO:0009057//macromolecule catabolic process;GO:0009987//cellular process;GO:0010119//regulation of stomatal movement;GO:0010393//galacturonan metabolic process;GO:0016043//cel…	--
Xylem_cell	ncbi_112165961	DDB_G0278111	0.412	0.294	1.71283	1.0623	0.689188	2.03682e-44	7.57291e-40	DDB_G0278111	DNA-binding protein DDB_G0278111	-	-	-	-	GO:0005575//cellular_component;GO:0005622//intracellular;GO:0005623//cell;GO:0005634//nucleus;GO:0005737//cytoplasm;GO:0005829//cytosol;GO:0043226//organelle;GO:0043227//membrane-bounded organelle;GO:0043229//intracellular organelle;GO:0043231//intracellular membrane-bounded organelle;GO:0044424//intracellular part;GO:0044444//cytoplasmic part;GO:0044464//cell part	GO:0003674//molecular_function;GO:0003676//nucleic acid binding;GO:0003677//DNA binding;GO:0003690//double-stranded DNA binding;GO:0005488//binding;GO:0005515//protein binding;GO:0005539//glycosaminoglycan binding;GO:0008047//enzyme activator activity;GO:0008092//cytoskeletal protein binding;GO:0008201//heparin binding;GO:0010698//acetyltransferase activator activity;GO:0015631//tubulin binding;G…	GO:0000302//response to reactive oxygen species;GO:0006915//apoptotic process;GO:0006950//response to stress;GO:0006979//response to oxidative stress;GO:0008150//biological_process;GO:0008219//cell death;GO:0008285//negative regulation of cell proliferation;GO:0009636//response to toxic substance;GO:0009719//response to endogenous stimulus;GO:0009893//positive regulation of metabolic process;GO:0…	--
[truncated: 3,900 more rows]
