# Supplementary material for: Single-cell transcriptomic analyses reveal cellular and molecular patterns of rose petal responses to gray mold infection
Source: Hortic Res. 2025 Jun 9;12(9):uhaf152. doi: 10.1093/hr/uhaf152 (PMC12317188; doi:10.1093/hr/uhaf152)
Supplement: Web_Material_uhaf152 [file web_material_uhaf152.zip › Supplementary Table S5.xlsx]

## Sheet: The TOP5 differentially express
Supplementary Table S5 The TOP5 differentially expressed genes in different clusters
Target_Cluster	Gene ID	Gene Name	Target_Cluster_mean	Other_Cluster_mean	Log2FC	Pvalue	Qvalue	Description	Pathway	GO Component	GO Function	GO Process
Bundle_sheath_cell	ncbi_112165061	At1g53440	2.92421	0.0953903	4.93806	0	0	probable LRR receptor-like serine/threonine-protein kinase At1g53430, transcript variant X1	-	-	GO:0004672//protein kinase activity;GO:0004869//cysteine-type endopeptidase inhibitor activity;GO:0005515//protein binding;GO:0005524//ATP binding	GO:0006468//protein phosphorylation
Bundle_sheath_cell	ncbi_112166221	ZDP	1.30754	0.0411864	4.98854	0	0	polynucleotide 3'-phosphatase ZDP, transcript variant X1	-	-	GO:0003677//DNA binding;GO:0008270//zinc ion binding	-
Bundle_sheath_cell	ncbi_112182931	RGA1	0.774407	0.0300494	4.68768	0	0	U-box domain-containing protein 62, transcript variant X2	-	GO:0000345//cytosolic DNA-directed RNA polymerase complex;GO:0005737//cytoplasm	GO:0003899//DNA-directed RNA polymerase activity;GO:0004849//uridine kinase activity;GO:0005515//protein binding;GO:0043531//ADP binding	GO:0046108//uridine metabolic process
Bundle_sheath_cell	ncbi_112193055	IREG2	1.0877	0.0241944	5.49046	0	0	solute carrier family 40 member 2, transcript variant X1	-	GO:0005575//cellular_component;GO:0005622//intracellular;GO:0005623//cell;GO:0005634//nucleus;GO:0005654//nucleoplasm;GO:0005737//cytoplasm;GO:0005829//cytosol;GO:0005886//plasma membrane;GO:0005887//integral component of plasma membrane;GO:0008021//synaptic vesicle;GO:0012505//endomembrane system;GO:0016020//membrane;GO:0016021//integral component of membrane;GO:0016323//basolateral plasma membr…	GO:0003674//molecular_function;GO:0005215//transporter activity;GO:0005216//ion channel activity;GO:0005261//cation channel activity;GO:0005381//iron ion transmembrane transporter activity;GO:0005488//binding;GO:0005515//protein binding;GO:0008324//cation transmembrane transporter activity;GO:0015075//ion transmembrane transporter activity;GO:0015093//ferrous iron transmembrane transporter activi…	GO:0000041//transition metal ion transport;GO:0001776//leukocyte homeostasis;GO:0002260//lymphocyte homeostasis;GO:0002376//immune system process;GO:0002520//immune system development;GO:0003158//endothelium development;GO:0006355//regulation of transcription, DNA-templated;GO:0006357//regulation of transcription from RNA polymerase II promoter;GO:0006810//transport;GO:0006811//ion transport;GO:0…
Bundle_sheath_cell	ncbi_112200926	PHL8	0.814593	0.0200907	5.34148	0	0	myb family transcription factor PHL8	-	GO:0005575//cellular_component;GO:0005622//intracellular;GO:0005623//cell;GO:0005634//nucleus;GO:0043226//organelle;GO:0043227//membrane-bounded organelle;GO:0043229//intracellular organelle;GO:0043231//intracellular membrane-bounded organelle;GO:0044424//intracellular part;GO:0044464//cell part	GO:0003674//molecular_function;GO:0003676//nucleic acid binding;GO:0003677//DNA binding;GO:0003700//transcription factor activity, sequence-specific DNA binding;GO:0005488//binding;GO:0097159//organic cyclic compound binding;GO:1901363//heterocyclic compound binding	GO:0000003//reproduction;GO:0003006//developmental process involved in reproduction;GO:0006139//nucleobase-containing compound metabolic process;GO:0006351//transcription, DNA-templated;GO:0006355//regulation of transcription, DNA-templated;GO:0006725//cellular aromatic compound metabolic process;GO:0006807//nitrogen compound metabolic process;GO:0007275//multicellular organism development;GO:000…
Epidermis_cell	ncbi_112180113	NHL6	29.7762	22.2186	0.422387	1.56133e-290	5.80501e-286	NDR1/HIN1-like protein 6	-	GO:0005575//cellular_component;GO:0005622//intracellular;GO:0005623//cell;GO:0005737//cytoplasm;GO:0005829//cytosol;GO:0005886//plasma membrane;GO:0016020//membrane;GO:0016021//integral component of membrane;GO:0031224//intrinsic component of membrane;GO:0044424//intracellular part;GO:0044425//membrane part;GO:0044444//cytoplasmic part;GO:0044464//cell part;GO:0071944//cell periphery	-	GO:0001101//response to acid chemical;GO:0006950//response to stress;GO:0006970//response to osmotic stress;GO:0007154//cell communication;GO:0007165//signal transduction;GO:0008150//biological_process;GO:0009628//response to abiotic stimulus;GO:0009719//response to endogenous stimulus;GO:0009725//response to hormone;GO:0009737//response to abscisic acid;GO:0009738//abscisic acid-activated signal…
Epidermis_cell	ncbi_112186842	CPL5	6.37768	2.50919	1.34581	5.71261e-303	2.12395e-298	RNA polymerase II C-terminal domain phosphatase-like 4, transcript variant X2	-	GO:0000428//DNA-directed RNA polymerase complex;GO:0005575//cellular_component;GO:0005622//intracellular;GO:0005623//cell;GO:0005634//nucleus;GO:0005654//nucleoplasm;GO:0016591//DNA-directed RNA polymerase II, holoenzyme;GO:0030880//RNA polymerase complex;GO:0031974//membrane-enclosed lumen;GO:0031981//nuclear lumen;GO:0032991//macromolecular complex;GO:0043226//organelle;GO:0043227//membrane-bou…	GO:0003674//molecular_function;GO:0003676//nucleic acid binding;GO:0003723//RNA binding;GO:0003824//catalytic activity;GO:0004721//phosphoprotein phosphatase activity;GO:0004722//protein serine/threonine phosphatase activity;GO:0005488//binding;GO:0005515//protein binding;GO:0008022//protein C-terminus binding;GO:0008420//CTD phosphatase activity;GO:0016787//hydrolase activity;GO:0016788//hydrola…	GO:0006139//nucleobase-containing compound metabolic process;GO:0006351//transcription, DNA-templated;GO:0006355//regulation of transcription, DNA-templated;GO:0006357//regulation of transcription from RNA polymerase II promoter;GO:0006464//cellular protein modification process;GO:0006470//protein dephosphorylation;GO:0006725//cellular aromatic compound metabolic process;GO:0006793//phosphorus me…
Epidermis_cell	ncbi_112189846	LHT1	29.3808	19.5486	0.587809	0	0	lysine histidine transporter 1	-	GO:0005887//integral component of plasma membrane	GO:0015173//aromatic amino acid transmembrane transporter activity	GO:0003333//amino acid transmembrane transport;GO:0015801//aromatic amino acid transport
Epidermis_cell	ncbi_112198227	CUT1	1.9978	0.927736	1.10663	0	0	3-ketoacyl-CoA synthase 6	ko01100//Metabolic pathways;ko01110//Biosynthesis of secondary metabolites;ko04626//Plant-pathogen interaction;ko00062//Fatty acid elongation	GO:0005575//cellular_component;GO:0005622//intracellular;GO:0005623//cell;GO:0005737//cytoplasm;GO:0005783//endoplasmic reticulum;GO:0005789//endoplasmic reticulum membrane;GO:0012505//endomembrane system;GO:0016020//membrane;GO:0016021//integral component of membrane;GO:0031224//intrinsic component of membrane;GO:0031984//organelle subcompartment;GO:0042175//nuclear outer membrane-endoplasmic re…	GO:0003674//molecular_function;GO:0003824//catalytic activity;GO:0003985//acetyl-CoA C-acetyltransferase activity;GO:0004315//3-oxoacyl-[acyl-carrier-protein] synthase activity;GO:0004421//hydroxymethylglutaryl-CoA synthase activity;GO:0016740//transferase activity;GO:0016746//transferase activity, transferring acyl groups;GO:0016747//transferase activity, transferring acyl groups other than amin…	GO:0000902//cell morphogenesis;GO:0006082//organic acid metabolic process;GO:0006629//lipid metabolic process;GO:0006631//fatty acid metabolic process;GO:0006633//fatty acid biosynthetic process;GO:0006950//response to stress;GO:0008150//biological_process;GO:0008152//metabolic process;GO:0008610//lipid biosynthetic process;GO:0009058//biosynthetic process;GO:0009266//response to temperature stim…
Epidermis_cell	ncbi_121050644	ncbi_121050644	3.79552	1.17569	1.69079	0	0	uncharacterized LOC121050644	-	-	-	-
Guard_cell	ncbi_112165667	PP2A9	37.1371	0.0627269	9.20956	0	0	protein PHLOEM PROTEIN 2-LIKE A9	-	-	-	-
Guard_cell	ncbi_112166072	ncbi_112166072	3.61999	0.00547433	9.36909	0	0	uncharacterized LOC112166072	-	GO:0005886//plasma membrane;GO:0016021//integral component of membrane	-	-
Guard_cell	ncbi_112179451	CML29	1.60558	0.00251926	9.31588	0	0	probable calcium-binding protein CML29	ko04626//Plant-pathogen interaction;ko04016//MAPK signaling pathway - plant;ko04070//Phosphatidylinositol signaling system	-	GO:0003674//molecular_function;GO:0004553//hydrolase activity, hydrolyzing O-glycosyl compounds;GO:0005488//binding;GO:0005509//calcium ion binding;GO:0005515//protein binding;GO:0043167//ion binding;GO:0043169//cation binding;GO:0046872//metal ion binding	GO:0000272//polysaccharide catabolic process
Guard_cell	ncbi_112193609	PIN5	5.79779	0.00971222	9.22149	0	0	auxin efflux carrier component 5	-	GO:0005575//cellular_component;GO:0005622//intracellular;GO:0005623//cell;GO:0005737//cytoplasm;GO:0005783//endoplasmic reticulum;GO:0005789//endoplasmic reticulum membrane;GO:0005886//plasma membrane;GO:0012505//endomembrane system;GO:0016020//membrane;GO:0016021//integral component of membrane;GO:0031224//intrinsic component of membrane;GO:0031984//organelle subcompartment;GO:0042175//nuclear o…	GO:0003674//molecular_function;GO:0005215//transporter activity;GO:0010329//auxin efflux transmembrane transporter activity;GO:0015562//efflux transmembrane transporter activity;GO:0022857//transmembrane transporter activity;GO:0050044//galactose-6-phosphate isomerase activity;GO:0080161//auxin transmembrane transporter activity	GO:0006810//transport;GO:0007154//cell communication;GO:0007165//signal transduction;GO:0007275//multicellular organism development;GO:0008150//biological_process;GO:0009555//pollen development;GO:0009719//response to endogenous stimulus;GO:0009725//response to hormone;GO:0009733//response to auxin;GO:0009734//auxin-activated signaling pathway;GO:0009755//hormone-mediated signaling pathway;GO:000…
Guard_cell	ncbi_112199938	HD3A	1.15447	0.00178029	9.34091	0	0	protein HEADING DATE 3A	ko04712//Circadian rhythm - plant	GO:0005575//cellular_component	GO:0003674//molecular_function	GO:0008150//biological_process
Petal_mesophyll_cell	ncbi_112164757	DRM1	20.9413	6.03406	1.79515	4.18112e-268	1.55454e-263	auxin-repressed 12.5 kDa protein	-	-	-	-
Petal_mesophyll_cell	ncbi_112168431	CAB3	4.86586	0.734174	2.7285	3.74492e-169	1.39236e-164	chlorophyll a-b binding protein of LHCII type 1	ko01100//Metabolic pathways;ko00196//Photosynthesis - antenna proteins	-	-	-
Petal_mesophyll_cell	ncbi_112182320	CCH	64.1128	40.0347	0.679363	2.38237e-151	8.85767e-147	copper transport protein ATX1	-	GO:0019867//outer membrane	GO:0005507//copper ion binding;GO:0045340//mercury ion binding;GO:0046872//metal ion binding	GO:0006825//copper ion transport;GO:0015694//mercury ion transport
Petal_mesophyll_cell	ncbi_112192006	MET1	366.506	202.044	0.859172	2.91624e-260	1.08426e-255	metallothionein-like protein type 2 MET1	-	-	GO:0003674//molecular_function;GO:0005488//binding;GO:0043167//ion binding;GO:0043169//cation binding;GO:0046872//metal ion binding	-
Petal_mesophyll_cell	ncbi_112197889	LIR1	3.24308	0.519705	2.6416	1.63934e-148	6.09505e-144	light-regulated protein 1, chloroplastic	-	GO:0005575//cellular_component;GO:0005622//intracellular;GO:0005623//cell;GO:0005737//cytoplasm;GO:0009507//chloroplast;GO:0009526//plastid envelope;GO:0009532//plastid stroma;GO:0009534//chloroplast thylakoid;GO:0009535//chloroplast thylakoid membrane;GO:0009536//plastid;GO:0009570//chloroplast stroma;GO:0009579//thylakoid;GO:0009941//chloroplast envelope;GO:0016020//membrane;GO:0031967//organel…	-	GO:0007623//circadian rhythm;GO:0008150//biological_process;GO:0009314//response to radiation;GO:0009416//response to light stimulus;GO:0009628//response to abiotic stimulus;GO:0009987//cellular process;GO:0048511//rhythmic process;GO:0050896//response to stimulus;GO:0051716//cellular response to stimulus;GO:0071214//cellular response to abiotic stimulus;GO:0071478//cellular response to radiation…
Phloem_cell	ncbi_112166213	YLS3	0.882218	0.101652	3.1175	0	0	non-specific lipid transfer protein GPI-anchored 6	-	-	-	-
Phloem_cell	ncbi_112169053	EARLI1	7.18264	0.786132	3.19167	0	0	14 kDa proline-rich protein DC2.15	-	-	-	-
Phloem_cell	ncbi_112173221	ncbi_112173221	5.04028	0.58747	3.10092	0	0	putative lipid-transfer protein DIR1	-	-	-	-
Phloem_cell	ncbi_112180515	At4g12500	5.51797	0.606674	3.18514	0	0	lipid transfer protein EARLI 1	-	GO:0016020//membrane	-	-
Phloem_cell	ncbi_112190051	GAST1	1.84097	0.21151	3.12166	0	0	protein GAST1	-	GO:0005575//cellular_component;GO:0005576//extracellular region	-	-
Epidermis/Fra_cell	ncbi_112193763	HEL	45.573	22.5352	1.016	0	0	pathogenesis-related protein PR-4	-	-	-	GO:0042742//defense response to bacterium;GO:0050832//defense response to fungus
Epidermis/Fra_cell	ncbi_112195753	Fra	36.2235	13.1836	1.45818	0	0	major strawberry allergen Fra a 1.08	-	-	-	GO:0006952//defense response
Epidermis/Fra_cell	ncbi_112197261	FRAA1A.1	28.6587	13.716	1.06311	0	0	major strawberry allergen Fra a 1-B	-	-	-	GO:0006952//defense response
Epidermis/Fra_cell	ncbi_112200495	Fra	44.2182	21.8897	1.01439	0	0	major strawberry allergen Fra a 1.08	-	-	-	GO:0006952//defense response
Epidermis/Fra_cell	ncbi_112200569	Fra	61.6892	28.0941	1.13475	0	0	major strawberry allergen Fra a 1.08	-	-	-	GO:0006952//defense response
Xylem_cell	ncbi_112173540	LAX3	1.93599	0.0924013	4.38901	0	0	auxin transporter-like protein 3	ko04075//Plant hormone signal transduction	GO:0005575//cellular_component;GO:0005623//cell;GO:0005886//plasma membrane;GO:0016020//membrane;GO:0016021//integral component of membrane;GO:0031224//intrinsic component of membrane;GO:0044425//membrane part;GO:0044464//cell part;GO:0071944//cell periphery	GO:0003674//molecular_function;GO:0005215//transporter activity;GO:0005342//organic acid transmembrane transporter activity;GO:0008509//anion transmembrane transporter activity;GO:0008514//organic anion transmembrane transporter activity;GO:0010328//auxin influx transmembrane transporter activity;GO:0015075//ion transmembrane transporter activity;GO:0015171//amino acid transmembrane transporter a…	GO:0003333//amino acid transmembrane transport;GO:0006810//transport;GO:0006811//ion transport;GO:0006820//anion transport;GO:0006865//amino acid transport;GO:0007154//cell communication;GO:0007165//signal transduction;GO:0007275//multicellular organism development;GO:0008150//biological_process;GO:0009653//anatomical structure morphogenesis;GO:0009719//response to endogenous stimulus;GO:0009725/…
Xylem_cell	ncbi_112175191	ncbi_112175191	2.90066	0.145135	4.32092	0	0	glycine-rich cell wall structural protein 1.8	-	-	-	-
Xylem_cell	ncbi_112175722	ncbi_112175722	4.30141	0.202572	4.4083	0	0	putative glycine-rich cell wall structural protein 1	-	-	-	-
Xylem_cell	ncbi_112189780	TIP2-1	4.38385	0.169223	4.6952	0	0	aquaporin TIP2-1	-	GO:0000322//storage vacuole;GO:0000325//plant-type vacuole;GO:0000326//protein storage vacuole;GO:0005575//cellular_component;GO:0005618//cell wall;GO:0005622//intracellular;GO:0005623//cell;GO:0005737//cytoplasm;GO:0005773//vacuole;GO:0005774//vacuolar membrane;GO:0005794//Golgi apparatus;GO:0005886//plasma membrane;GO:0005887//integral component of plasma membrane;GO:0005911//cell-cell junction…	GO:0003674//molecular_function;GO:0005215//transporter activity;GO:0005275//amine transmembrane transporter activity;GO:0005372//water transmembrane transporter activity;GO:0005488//binding;GO:0005515//protein binding;GO:0008324//cation transmembrane transporter activity;GO:0008519//ammonium transmembrane transporter activity;GO:0015075//ion transmembrane transporter activity;GO:0015101//organic …	GO:0006810//transport;GO:0006811//ion transport;GO:0006812//cation transport;GO:0006833//water transport;GO:0008150//biological_process;GO:0015695//organic cation transport;GO:0015696//ammonium transport;GO:0015837//amine transport;GO:0015843//methylammonium transport;GO:0019755//one-carbon compound transport;GO:0034220//ion transmembrane transport;GO:0042044//fluid transport;GO:0051179//localiza…
Xylem_cell	ncbi_121048763	CYSEP	5.59314	0.236478	4.56388	0	0	vignain-like	-	GO:0005575//cellular_component;GO:0005622//intracellular;GO:0005623//cell;GO:0005737//cytoplasm;GO:0005783//endoplasmic reticulum;GO:0005788//endoplasmic reticulum lumen;GO:0012505//endomembrane system;GO:0031410//cytoplasmic vesicle;GO:0031974//membrane-enclosed lumen;GO:0031982//vesicle;GO:0043226//organelle;GO:0043227//membrane-bounded organelle;GO:0043229//intracellular organelle;GO:0043231//…	GO:0003674//molecular_function;GO:0003824//catalytic activity;GO:0008233//peptidase activity;GO:0008234//cysteine-type peptidase activity;GO:0016787//hydrolase activity;GO:0070011//peptidase activity, acting on L-amino acid peptides	GO:0006508//proteolysis;GO:0006807//nitrogen compound metabolic process;GO:0008150//biological_process;GO:0008152//metabolic process;GO:0019538//protein metabolic process;GO:0043170//macromolecule metabolic process;GO:0044238//primary metabolic process;GO:0071704//organic substance metabolic process;GO:1901564//organonitrogen compound metabolic process
