# Supplementary material for: Single-cell transcriptomic analyses reveal cellular and molecular patterns of rose petal responses to gray mold infection
Source: Hortic Res. 2025 Jun 9;12(9):uhaf152. doi: 10.1093/hr/uhaf152 (PMC12317188; doi:10.1093/hr/uhaf152)
Supplement: Web_Material_uhaf152 [file web_material_uhaf152.zip › Supplementary Table S6.xls]

## Sheet: Top20 UP-regulated genes
Supplementary Table S6-1 The top20 up-regulated genes in Epidermis cells
Contrast	Cluster	Gene ID	Gene Name	group_1	group_2	cells_1	cells_2	pct_1	pct_2	log2FC	p_value	FDR	significance	Symbol	Description	KEGG_A_class	KEGG_B_class	Pathway	K_ID	GO Component	GO Function	GO Process	TF_family
T0-vs-T1+T2	Epidermis_cell	ncbi_112166023	ncbi_112166023	0.696945	3.27289	4574	6709	0.195	0.516	2.23129	0	0	up	--	uncharacterized LOC112166023	-	-	-	-	-	-	-	--
T0-vs-T1+T2	Epidermis_cell	ncbi_112166444	ncbi_112166444	0.614237	6.45896	4574	6709	0.155	0.604	3.39422	0	0	up	--	stigma-specific STIG1-like protein 1	-	-	-	-	-	-	-	--
T0-vs-T1+T2	Epidermis_cell	ncbi_112168902	At1g29670	0.161609	1.76886	4574	6709	0.057	0.416	3.45143	0	0	up	At1g29670	GDSL esterase/lipase At1g29670	-	-	-	-	-	GO:0016788//hydrolase activity, acting on ester bonds	-	--
T0-vs-T1+T2	Epidermis_cell	ncbi_112173410	RBG7	3.76746	16.5357	4574	6709	0.632	0.912	2.13389	0	0	up	RBG7	glycine-rich RNA-binding protein	-	-	-	-	-	GO:0003676//nucleic acid binding	GO:0008380//RNA splicing	--
T0-vs-T1+T2	Epidermis_cell	ncbi_112178810	Fra	1.13371	7.11177	4574	6709	0.266	0.697	2.64905	0	0	up	Fra	major strawberry allergen Fra a 1.08	-	-	-	-	-	-	GO:0006952//defense response	--
T0-vs-T1+T2	Epidermis_cell	ncbi_112179759	ncbi_112179759	0.0531563	2.07335	4574	6709	0.022	0.354	5.28294	0	0	up
T0-vs-T1+T2	Epidermis_cell	ncbi_112180413	At1g32780	0.496075	3.36791	4574	6709	0.145	0.537	2.76297	0	0	up	At1g32780	alcohol dehydrogenase-like 4	Metabolism;Metabolism;Metabolism;Metabolism;Metabolism;Metabolism	Global and overview maps;Global and overview maps;Carbohydrate metabolism;Carbohydrate metabolism;Lipid metabolism;Amino acid metabolism	ko01100//Metabolic pathways;ko01110//Biosynthesis of secondary metabolites;ko00010//Glycolysis / Gluconeogenesis;ko00620//Pyruvate metabolism;ko00071//Fatty acid degradation;ko00350//Tyrosine metabolism	K00001;K00001;K00001;K00001;K00001;K00001	-	GO:0003746//translation elongation factor activity;GO:0004024//alcohol dehydrogenase activity, zinc-dependent;GO:0008270//zinc ion binding;GO:0008743//L-threonine 3-dehydrogenase activity;GO:0016491//oxidoreductase activity;GO:0016616//oxidoreductase activity, acting on the CH-OH group of donors, NAD or NADP as acceptor;GO:0016655//oxidoreductase activity, acting on NAD(P)H, quinone or similar co…	GO:0006113//fermentation;GO:0006414//translational elongation;GO:0006567//threonine catabolic process;GO:0006813//potassium ion transport;GO:0008152//metabolic process;GO:0009404//toxin metabolic process;GO:0010127//mycothiol-dependent detoxification;GO:0019439//aromatic compound catabolic process;GO:0030494//bacteriochlorophyll biosynthetic process;GO:0046292//formaldehyde metabolic process;GO:0…	--
T0-vs-T1+T2	Epidermis_cell	ncbi_112187523	ABP19A	0.982593	8.5126	4574	6709	0.219	0.71	3.1148	0	0	up	ABP19A	auxin-binding protein ABP19a	-	-	-	-	-	GO:0010309//acireductone dioxygenase [iron(II)-requiring] activity	GO:0055114//oxidation-reduction process	--
T0-vs-T1+T2	Epidermis_cell	ncbi_112193227	UGT73D1	0.840483	3.86328	4574	6709	0.214	0.54	2.2004	0	0	up	UGT73D1	UDP-glycosyltransferase 73D1	-	-	-	-	GO:0005575//cellular_component;GO:0005622//intracellular;GO:0005623//cell;GO:0043226//organelle;GO:0043227//membrane-bounded organelle;GO:0043229//intracellular organelle;GO:0043231//intracellular membrane-bounded organelle;GO:0044424//intracellular part;GO:0044464//cell part	GO:0003674//molecular_function;GO:0003824//catalytic activity;GO:0008194//UDP-glycosyltransferase activity;GO:0016740//transferase activity;GO:0016757//transferase activity, transferring glycosyl groups;GO:0016758//transferase activity, transferring hexosyl groups;GO:0035251//UDP-glucosyltransferase activity;GO:0046527//glucosyltransferase activity;GO:0080043//quercetin 3-O-glucosyltransferase ac…	GO:0008150//biological_process;GO:0008152//metabolic process	--
T0-vs-T1+T2	Epidermis_cell	ncbi_112195959	SAT	1.48388	8.17709	4574	6709	0.321	0.703	2.46213	0	0	up	SAT	stemmadenine O-acetyltransferase	Metabolism;Metabolism;Metabolism;Metabolism;Metabolism	Global and overview maps;Global and overview maps;Biosynthesis of other secondary metabolites;Biosynthesis of other secondary metabolites;Biosynthesis of other secondary metabolites	ko01100//Metabolic pathways;ko01110//Biosynthesis of secondary metabolites;ko00940//Phenylpropanoid biosynthesis;ko00941//Flavonoid biosynthesis;ko00945//Stilbenoid, diarylheptanoid and gingerol biosynthesis	K13065;K13065;K13065;K13065;K13065	-	GO:0016747//transferase activity, transferring acyl groups other than amino-acyl groups	-	--
T0-vs-T1+T2	Epidermis_cell	ncbi_112197261	FRAA1A.1	1.58865	23.3146	4574	6709	0.31	0.929	3.87528	0	0	up	FRAA1A.1	major strawberry allergen Fra a 1-B	-	-	-	-	-	-	GO:0006952//defense response	--
T0-vs-T1+T2	Epidermis_cell	ncbi_121050818	ncbi_121050818	0.0148814	1.52945	4574	6709	0.007	0.279	6.67379	0	0	up
T0-vs-T1	Epidermis_cell	ncbi_112166023	ncbi_112166023	0.696945	4.12091	4574	4020	0.195	0.582	2.56367	0	0	up	--	uncharacterized LOC112166023	-	-	-	-	-	-	-	--
T0-vs-T1	Epidermis_cell	ncbi_112166188	ncbi_112166188	2.08845	0.173155	4574	4020	0.432	0.061	-3.59153	0	0	down	--	uncharacterized LOC112166188	-	-	-	-	-	-	-	--
T0-vs-T1	Epidermis_cell	ncbi_112166444	ncbi_112166444	0.614237	8.82777	4574	4020	0.155	0.728	3.84496	0	0	up	--	stigma-specific STIG1-like protein 1	-	-	-	-	-	-	-	--
T0-vs-T1	Epidermis_cell	ncbi_112166604	ncbi_112166604	0.174796	1.50568	4574	4020	0.073	0.402	3.10594	0	0	up	--	uncharacterized LOC112166604	-	-	-	-	-	-	-	--
T0-vs-T1	Epidermis_cell	ncbi_112168902	At1g29670	0.161609	1.94609	4574	4020	0.057	0.429	3.58918	0	0	up	At1g29670	GDSL esterase/lipase At1g29670	-	-	-	-	-	GO:0016788//hydrolase activity, acting on ester bonds	-	--
T0-vs-T1	Epidermis_cell	ncbi_112170317	HSP26-A	0.0663104	1.47547	4574	4020	0.025	0.322	4.47372	0	0	up	HSP26-A	probable glutathione S-transferase	Metabolism;Metabolism	Global and overview maps;Metabolism of other amino acids	ko01100//Metabolic pathways;ko00480//Glutathione metabolism	K00799;K00799	-	GO:0005515//protein binding;GO:0016034//maleylacetoacetate isomerase activity	GO:0006559//L-phenylalanine catabolic process;GO:0006572//tyrosine catabolic process;GO:0006749//glutathione metabolic process	--
T0-vs-T1	Epidermis_cell	ncbi_112173410	RBG7	3.76746	14.0302	4574	4020	0.632	0.89	1.89684	0	0	up	RBG7	glycine-rich RNA-binding protein	-	-	-	-	-	GO:0003676//nucleic acid binding	GO:0008380//RNA splicing	--
T0-vs-T1	Epidermis_cell	ncbi_112178810	Fra	1.13371	7.42055	4574	4020	0.266	0.711	2.71036	0	0	up	Fra	major strawberry allergen Fra a 1.08	-	-	-	-	-	-	GO:0006952//defense response	--
T0-vs-T1	Epidermis_cell	ncbi_112180413	At1g32780	0.496075	4.43523	4574	4020	0.145	0.611	3.16012	0	0	up	At1g32780	alcohol dehydrogenase-like 4	Metabolism;Metabolism;Metabolism;Metabolism;Metabolism;Metabolism	Global and overview maps;Global and overview maps;Carbohydrate metabolism;Carbohydrate metabolism;Lipid metabolism;Amino acid metabolism	ko01100//Metabolic pathways;ko01110//Biosynthesis of secondary metabolites;ko00010//Glycolysis / Gluconeogenesis;ko00620//Pyruvate metabolism;ko00071//Fatty acid degradation;ko00350//Tyrosine metabolism	K00001;K00001;K00001;K00001;K00001;K00001	-	GO:0003746//translation elongation factor activity;GO:0004024//alcohol dehydrogenase activity, zinc-dependent;GO:0008270//zinc ion binding;GO:0008743//L-threonine 3-dehydrogenase activity;GO:0016491//oxidoreductase activity;GO:0016616//oxidoreductase activity, acting on the CH-OH group of donors, NAD or NADP as acceptor;GO:0016655//oxidoreductase activity, acting on NAD(P)H, quinone or similar co…	GO:0006113//fermentation;GO:0006414//translational elongation;GO:0006567//threonine catabolic process;GO:0006813//potassium ion transport;GO:0008152//metabolic process;GO:0009404//toxin metabolic process;GO:0010127//mycothiol-dependent detoxification;GO:0019439//aromatic compound catabolic process;GO:0030494//bacteriochlorophyll biosynthetic process;GO:0046292//formaldehyde metabolic process;GO:0…	--
T0-vs-T1	Epidermis_cell	ncbi_112184401	DBR	0.97661	5.27272	4574	4020	0.226	0.614	2.43257	0	0	up	DBR	2-alkenal reductase (NADP(+)-dependent)	-	-	-	-	-	GO:0008743//L-threonine 3-dehydrogenase activity;GO:0016655//oxidoreductase activity, acting on NAD(P)H, quinone or similar compound as acceptor	GO:0006567//threonine catabolic process;GO:0008152//metabolic process;GO:0055114//oxidation-reduction process	--
T0-vs-T1	Epidermis_cell	ncbi_112187523	ABP19A	0.982593	9.81429	4574	4020	0.219	0.752	3.32009	0	0	up	ABP19A	auxin-binding protein ABP19a	-	-	-	-	-	GO:0010309//acireductone dioxygenase [iron(II)-requiring] activity	GO:0055114//oxidation-reduction process	--
T0-vs-T1	Epidermis_cell	ncbi_112187861	CYP81E8	0.902664	5.71877	4574	4020	0.215	0.607	2.66331	0	0	up	CYP81E8	cytochrome P450 81Q32	-	-	-	-	-	GO:0005506//iron ion binding;GO:0016705//oxidoreductase activity, acting on paired donors, with incorporation or reduction of molecular oxygen;GO:0020037//heme binding	GO:0055114//oxidation-reduction process	--
T0-vs-T1	Epidermis_cell	ncbi_112193227	UGT73D1	0.840483	4.62407	4574	4020	0.214	0.59	2.45973	0	0	up	UGT73D1	UDP-glycosyltransferase 73D1	-	-	-	-	GO:0005575//cellular_component;GO:0005622//intracellular;GO:0005623//cell;GO:0043226//organelle;GO:0043227//membrane-bounded organelle;GO:0043229//intracellular organelle;GO:0043231//intracellular membrane-bounded organelle;GO:0044424//intracellular part;GO:0044464//cell part	GO:0003674//molecular_function;GO:0003824//catalytic activity;GO:0008194//UDP-glycosyltransferase activity;GO:0016740//transferase activity;GO:0016757//transferase activity, transferring glycosyl groups;GO:0016758//transferase activity, transferring hexosyl groups;GO:0035251//UDP-glucosyltransferase activity;GO:0046527//glucosyltransferase activity;GO:0080043//quercetin 3-O-glucosyltransferase ac…	GO:0008150//biological_process;GO:0008152//metabolic process	--
T0-vs-T1	Epidermis_cell	ncbi_112195242	ncbi_112195242	1.17188	7.69979	4574	4020	0.217	0.641	2.71589	0	0	up	--	uncharacterized LOC112195242, transcript variant X1	-	-	-	-	-	-	-	--
T0-vs-T1	Epidermis_cell	ncbi_112195959	SAT	1.48388	10.5877	4574	4020	0.321	0.787	2.83486	0	0	up	SAT	stemmadenine O-acetyltransferase	Metabolism;Metabolism;Metabolism;Metabolism;Metabolism	Global and overview maps;Global and overview maps;Biosynthesis of other secondary metabolites;Biosynthesis of other secondary metabolites;Biosynthesis of other secondary metabolites	ko01100//Metabolic pathways;ko01110//Biosynthesis of secondary metabolites;ko00940//Phenylpropanoid biosynthesis;ko00941//Flavonoid biosynthesis;ko00945//Stilbenoid, diarylheptanoid and gingerol biosynthesis	K13065;K13065;K13065;K13065;K13065	-	GO:0016747//transferase activity, transferring acyl groups other than amino-acyl groups	-	--
T0-vs-T1	Epidermis_cell	ncbi_112197261	FRAA1A.1	1.58865	18.96	4574	4020	0.31	0.91	3.57701	0	0	up	FRAA1A.1	major strawberry allergen Fra a 1-B	-	-	-	-	-	-	GO:0006952//defense response	--
T0-vs-T2	Epidermis_cell	ncbi_112168074	ncbi_112168074	1.29881	7.96977	4574	2689	0.258	0.697	2.61725	0	0	up	--	metallothionein-like protein 1B	-	-	-	-	-	GO:0046872//metal ion binding	-	--
T0-vs-T2	Epidermis_cell	ncbi_112173410	RBG7	3.76746	20.2814	4574	2689	0.632	0.945	2.42846	0	0	up	RBG7	glycine-rich RNA-binding protein	-	-	-	-	-	GO:0003676//nucleic acid binding	GO:0008380//RNA splicing	--
T0-vs-T2	Epidermis_cell	ncbi_112178810	Fra	1.13371	6.65015	4574	2689	0.266	0.678	2.55223	0	0	up	Fra	major strawberry allergen Fra a 1.08	-	-	-	-	-	-	GO:0006952//defense response	--
T0-vs-T2	Epidermis_cell	ncbi_112179759	ncbi_112179759	0.0531563	4.06265	4574	2689	0.022	0.567	6.25336	0	0	up
T0-vs-T2	Epidermis_cell	ncbi_112187523	ABP19A	0.982593	6.5666	4574	2689	0.219	0.647	2.74036	0	0	up	ABP19A	auxin-binding protein ABP19a	-	-	-	-	-	GO:0010309//acireductone dioxygenase [iron(II)-requiring] activity	GO:0055114//oxidation-reduction process	--
T0-vs-T2	Epidermis_cell	ncbi_112192851	ncbi_112192851	2.57732	20.6515	4574	2689	0.444	0.9	3.00225	0	0	up	--	cold and drought-regulated protein CORA	-	-	-	-	-	-	-	--
T0-vs-T2	Epidermis_cell	ncbi_112197261	FRAA1A.1	1.58865	29.8246	4574	2689	0.31	0.959	4.23055	0	0	up	FRAA1A.1	major strawberry allergen Fra a 1-B	-	-	-	-	-	-	GO:0006952//defense response	--
T0-vs-T2	Epidermis_cell	ncbi_121050818	ncbi_121050818	0.0148814	2.84121	4574	2689	0.007	0.437	7.56724	0	0	up
T1-vs-T2	Epidermis_cell	ncbi_112166188	ncbi_112166188	0.173155	2.83765	4020	2689	0.061	0.515	4.03377	0	0	up	--	uncharacterized LOC112166188	-	-	-	-	-	-	-	--
T1-vs-T2	Epidermis_cell	ncbi_112192851	ncbi_112192851	4.05672	20.6515	4020	2689	0.379	0.9	2.34783	0	0	up	--	cold and drought-regulated protein CORA	-	-	-	-	-	-	-	--

## Sheet: Top20 down-regulated genes
Supplementary Table S6-2 The top20 down-regulated genes in Epidermis cells
Contrast	Cluster	Gene ID	Gene Name	group_1	group_2	cells_1	cells_2	pct_1	pct_2	log2FC	p_value	FDR	significance	Symbol	Description	KEGG_A_class	KEGG_B_class	Pathway	K_ID	GO Component	GO Function	GO Process	TF_family
T0-vs-T1	Epidermis_cell	ncbi_112182180	LHY	1.8235	0.00663728	4574	4020	0.443	0.002	-8.08041	0	0	down	LHY	protein LATE ELONGATED HYPOCOTYL, transcript variant X2	Organismal Systems	Environmental adaptation	ko04712//Circadian rhythm - plant	K12133	GO:0005575//cellular_component;GO:0005622//intracellular;GO:0005623//cell;GO:0005634//nucleus;GO:0043226//organelle;GO:0043227//membrane-bounded organelle;GO:0043229//intracellular organelle;GO:0043231//intracellular membrane-bounded organelle;GO:0044424//intracellular part;GO:0044464//cell part	GO:0001067//regulatory region nucleic acid binding;GO:0003674//molecular_function;GO:0003676//nucleic acid binding;GO:0003677//DNA binding;GO:0003700//transcription factor activity, sequence-specific DNA binding;GO:0005488//binding;GO:0044212//transcription regulatory region DNA binding;GO:0097159//organic cyclic compound binding;GO:1901363//heterocyclic compound binding	GO:0000003//reproduction;GO:0001101//response to acid chemical;GO:0003006//developmental process involved in reproduction;GO:0006139//nucleobase-containing compound metabolic process;GO:0006351//transcription, DNA-templated;GO:0006355//regulation of transcription, DNA-templated;GO:0006725//cellular aromatic compound metabolic process;GO:0006807//nitrogen compound metabolic process;GO:0006950//res…	ARR-B
T0-vs-T1+T2	Epidermis_cell	ncbi_112182180	LHY	1.8235	0.0077778	4574	6709	0.443	0.003	-7.85478	0	0	down	LHY	protein LATE ELONGATED HYPOCOTYL, transcript variant X2	Organismal Systems	Environmental adaptation	ko04712//Circadian rhythm - plant	K12133	GO:0005575//cellular_component;GO:0005622//intracellular;GO:0005623//cell;GO:0005634//nucleus;GO:0043226//organelle;GO:0043227//membrane-bounded organelle;GO:0043229//intracellular organelle;GO:0043231//intracellular membrane-bounded organelle;GO:0044424//intracellular part;GO:0044464//cell part	GO:0001067//regulatory region nucleic acid binding;GO:0003674//molecular_function;GO:0003676//nucleic acid binding;GO:0003677//DNA binding;GO:0003700//transcription factor activity, sequence-specific DNA binding;GO:0005488//binding;GO:0044212//transcription regulatory region DNA binding;GO:0097159//organic cyclic compound binding;GO:1901363//heterocyclic compound binding	GO:0000003//reproduction;GO:0001101//response to acid chemical;GO:0003006//developmental process involved in reproduction;GO:0006139//nucleobase-containing compound metabolic process;GO:0006351//transcription, DNA-templated;GO:0006355//regulation of transcription, DNA-templated;GO:0006725//cellular aromatic compound metabolic process;GO:0006807//nitrogen compound metabolic process;GO:0006950//res…	ARR-B
T0-vs-T2	Epidermis_cell	ncbi_112182180	LHY	1.8235	0.00948284	4574	2689	0.443	0.004	-7.57212	0	0	down	LHY	protein LATE ELONGATED HYPOCOTYL, transcript variant X2	Organismal Systems	Environmental adaptation	ko04712//Circadian rhythm - plant	K12133	GO:0005575//cellular_component;GO:0005622//intracellular;GO:0005623//cell;GO:0005634//nucleus;GO:0043226//organelle;GO:0043227//membrane-bounded organelle;GO:0043229//intracellular organelle;GO:0043231//intracellular membrane-bounded organelle;GO:0044424//intracellular part;GO:0044464//cell part	GO:0001067//regulatory region nucleic acid binding;GO:0003674//molecular_function;GO:0003676//nucleic acid binding;GO:0003677//DNA binding;GO:0003700//transcription factor activity, sequence-specific DNA binding;GO:0005488//binding;GO:0044212//transcription regulatory region DNA binding;GO:0097159//organic cyclic compound binding;GO:1901363//heterocyclic compound binding	GO:0000003//reproduction;GO:0001101//response to acid chemical;GO:0003006//developmental process involved in reproduction;GO:0006139//nucleobase-containing compound metabolic process;GO:0006351//transcription, DNA-templated;GO:0006355//regulation of transcription, DNA-templated;GO:0006725//cellular aromatic compound metabolic process;GO:0006807//nitrogen compound metabolic process;GO:0006950//res…	ARR-B
CK-vs-T1	Epidermis_cell	ncbi_112182386	PIP2-1	0.729192	0.00658316	4574	4020	0.207	0.003	-6.76982	2.48e-258	9.21e-254	down	PIP2-1	aquaporin PIP2-1	-	-	-	-	GO:0005575//cellular_component;GO:0005622//intracellular;GO:0005623//cell;GO:0005737//cytoplasm;GO:0005773//vacuole;GO:0005886//plasma membrane;GO:0005887//integral component of plasma membrane;GO:0005911//cell-cell junction;GO:0009506//plasmodesma;GO:0009507//chloroplast;GO:0009536//plastid;GO:0016020//membrane;GO:0016021//integral component of membrane;GO:0030054//cell junction;GO:0031224//intr…	GO:0003674//molecular_function;GO:0003676//nucleic acid binding;GO:0003723//RNA binding;GO:0003729//mRNA binding;GO:0005215//transporter activity;GO:0005372//water transmembrane transporter activity;GO:0005488//binding;GO:0005515//protein binding;GO:0015250//water channel activity;GO:0015267//channel activity;GO:0015318//inorganic solute uptake transmembrane transporter activity;GO:0019899//enzym…	GO:0001101//response to acid chemical;GO:0006810//transport;GO:0006811//ion transport;GO:0006833//water transport;GO:0006855//drug transmembrane transport;GO:0006950//response to stress;GO:0008150//biological_process;GO:0009414//response to water deprivation;GO:0009415//response to water;GO:0009628//response to abiotic stimulus;GO:0009719//response to endogenous stimulus;GO:0009725//response to h…	--
CK-vs-T1	Epidermis_cell	ncbi_112189955	ncbi_112189955	0.846921	0.00850797	4574	4020	0.232	0.002	-6.62058	2.34e-300	8.69e-296	down	--	lysine-rich arabinogalactan protein 18	-	-	-	-	-	-	-	--
T0-vs-T1	Epidermis_cell	ncbi_121048785	CAB-151	5.71051	0.0876596	4574	4020	0.688	0.023	-6.02394	0	0	down	CAB-151	chlorophyll a-b binding protein 151, chloroplastic	Metabolism;Metabolism	Global and overview maps;Energy metabolism	ko01100//Metabolic pathways;ko00196//Photosynthesis - antenna proteins	K08913;K08913	GO:0005575//cellular_component;GO:0005622//intracellular;GO:0005623//cell;GO:0005737//cytoplasm;GO:0009507//chloroplast;GO:0009521//photosystem;GO:0009522//photosystem I;GO:0009523//photosystem II;GO:0009534//chloroplast thylakoid;GO:0009535//chloroplast thylakoid membrane;GO:0009536//plastid;GO:0009579//thylakoid;GO:0016020//membrane;GO:0016021//integral component of membrane;GO:0031224//intrins…	GO:0003674//molecular_function;GO:0005488//binding;GO:0016168//chlorophyll binding;GO:0043167//ion binding;GO:0043168//anion binding;GO:0043169//cation binding;GO:0046872//metal ion binding;GO:0046906//tetrapyrrole binding;GO:0048037//cofactor binding;GO:0097159//organic cyclic compound binding;GO:1901363//heterocyclic compound binding	GO:0006091//generation of precursor metabolites and energy;GO:0006464//cellular protein modification process;GO:0006807//nitrogen compound metabolic process;GO:0008150//biological_process;GO:0008152//metabolic process;GO:0009765//photosynthesis, light harvesting;GO:0009987//cellular process;GO:0015979//photosynthesis;GO:0018298//protein-chromophore linkage;GO:0019538//protein metabolic process;GO…	--
T0-vs-T1+T2	Epidermis_cell	ncbi_112189955	ncbi_112189955	0.846921	0.0129427	4574	6709	0.232	0.006	-6.02108	0	0	down	--	lysine-rich arabinogalactan protein 18	-	-	-	-	-	-	-	--
T0-vs-T1	Epidermis_cell	ncbi_112201476	LHCB3	1.39159	0.0273964	4574	4020	0.346	0.008	-5.66145	0	0	down	LHCB3	chlorophyll a-b binding protein 3, chloroplastic	Metabolism;Metabolism	Global and overview maps;Energy metabolism	ko01100//Metabolic pathways;ko00196//Photosynthesis - antenna proteins	K08914;K08914	GO:0005575//cellular_component;GO:0005622//intracellular;GO:0005623//cell;GO:0005737//cytoplasm;GO:0009507//chloroplast;GO:0009521//photosystem;GO:0009522//photosystem I;GO:0009523//photosystem II;GO:0009526//plastid envelope;GO:0009532//plastid stroma;GO:0009534//chloroplast thylakoid;GO:0009535//chloroplast thylakoid membrane;GO:0009536//plastid;GO:0009570//chloroplast stroma;GO:0009579//thylak…	GO:0003674//molecular_function;GO:0005198//structural molecule activity;GO:0005488//binding;GO:0005515//protein binding;GO:0016168//chlorophyll binding;GO:0019904//protein domain specific binding;GO:0031409//pigment binding;GO:0043167//ion binding;GO:0043168//anion binding;GO:0043169//cation binding;GO:0046872//metal ion binding;GO:0046906//tetrapyrrole binding;GO:0048037//cofactor binding;GO:009…	GO:0001101//response to acid chemical;GO:0006091//generation of precursor metabolites and energy;GO:0006464//cellular protein modification process;GO:0006807//nitrogen compound metabolic process;GO:0006950//response to stress;GO:0008150//biological_process;GO:0008152//metabolic process;GO:0009314//response to radiation;GO:0009416//response to light stimulus;GO:0009628//response to abiotic stimulu…	--
T0-vs-T1+T2	Epidermis_cell	ncbi_112182386	PIP2-1	0.729192	0.0148544	4574	6709	0.207	0.006	-5.60785	0	0	down	PIP2-1	aquaporin PIP2-1	-	-	-	-	GO:0005575//cellular_component;GO:0005622//intracellular;GO:0005623//cell;GO:0005737//cytoplasm;GO:0005773//vacuole;GO:0005886//plasma membrane;GO:0005887//integral component of plasma membrane;GO:0005911//cell-cell junction;GO:0009506//plasmodesma;GO:0009507//chloroplast;GO:0009536//plastid;GO:0016020//membrane;GO:0016021//integral component of membrane;GO:0030054//cell junction;GO:0031224//intr…	GO:0003674//molecular_function;GO:0003676//nucleic acid binding;GO:0003723//RNA binding;GO:0003729//mRNA binding;GO:0005215//transporter activity;GO:0005372//water transmembrane transporter activity;GO:0005488//binding;GO:0005515//protein binding;GO:0015250//water channel activity;GO:0015267//channel activity;GO:0015318//inorganic solute uptake transmembrane transporter activity;GO:0019899//enzym…	GO:0001101//response to acid chemical;GO:0006810//transport;GO:0006811//ion transport;GO:0006833//water transport;GO:0006855//drug transmembrane transport;GO:0006950//response to stress;GO:0008150//biological_process;GO:0009414//response to water deprivation;GO:0009415//response to water;GO:0009628//response to abiotic stimulus;GO:0009719//response to endogenous stimulus;GO:0009725//response to h…	--
CK-vs-T2	Epidermis_cell	ncbi_112189955	ncbi_112189955	0.846921	0.0195726	4574	2689	0.232	0.012	-5.42814	7.51e-191	2.79e-186	down	--	lysine-rich arabinogalactan protein 18	-	-	-	-	-	-	-	--
T0-vs-T1	Epidermis_cell	ncbi_112190728	TPRP-F1	3.06686	0.0728018	4574	4020	0.5	0.014	-5.39471	0	0	down	TPRP-F1	repetitive proline-rich cell wall protein 1	-	-	-	-	-	-	-	--
T0-vs-T1	Epidermis_cell	ncbi_112193037	TIP1-1	1.31308	0.0380798	4574	4020	0.313	0.011	-5.10412	0	0	down	TIP1-1	aquaporin TIP1-1	-	-	-	-	GO:0000322//storage vacuole;GO:0000325//plant-type vacuole;GO:0000326//protein storage vacuole;GO:0005575//cellular_component;GO:0005622//intracellular;GO:0005623//cell;GO:0005737//cytoplasm;GO:0005773//vacuole;GO:0005774//vacuolar membrane;GO:0005886//plasma membrane;GO:0005887//integral component of plasma membrane;GO:0009507//chloroplast;GO:0009526//plastid envelope;GO:0009536//plastid;GO:0009…	GO:0003674//molecular_function;GO:0005215//transporter activity;GO:0005372//water transmembrane transporter activity;GO:0015204//urea transmembrane transporter activity;GO:0015250//water channel activity;GO:0015267//channel activity;GO:0015318//inorganic solute uptake transmembrane transporter activity;GO:0022803//passive transmembrane transporter activity;GO:0022838//substrate-specific channel a…	GO:0006810//transport;GO:0006811//ion transport;GO:0006833//water transport;GO:0006855//drug transmembrane transport;GO:0008150//biological_process;GO:0015840//urea transport;GO:0015893//drug transport;GO:0019755//one-carbon compound transport;GO:0034220//ion transmembrane transport;GO:0042044//fluid transport;GO:0042221//response to chemical;GO:0042493//response to drug;GO:0042886//amide transpo…	--
T0-vs-T1+T2	Epidermis_cell	ncbi_121048785	CAB-151	5.71051	0.173827	4574	6709	0.688	0.051	-5.03709	0	0	down	CAB-151	chlorophyll a-b binding protein 151, chloroplastic	Metabolism;Metabolism	Global and overview maps;Energy metabolism	ko01100//Metabolic pathways;ko00196//Photosynthesis - antenna proteins	K08913;K08913	GO:0005575//cellular_component;GO:0005622//intracellular;GO:0005623//cell;GO:0005737//cytoplasm;GO:0009507//chloroplast;GO:0009521//photosystem;GO:0009522//photosystem I;GO:0009523//photosystem II;GO:0009534//chloroplast thylakoid;GO:0009535//chloroplast thylakoid membrane;GO:0009536//plastid;GO:0009579//thylakoid;GO:0016020//membrane;GO:0016021//integral component of membrane;GO:0031224//intrins…	GO:0003674//molecular_function;GO:0005488//binding;GO:0016168//chlorophyll binding;GO:0043167//ion binding;GO:0043168//anion binding;GO:0043169//cation binding;GO:0046872//metal ion binding;GO:0046906//tetrapyrrole binding;GO:0048037//cofactor binding;GO:0097159//organic cyclic compound binding;GO:1901363//heterocyclic compound binding	GO:0006091//generation of precursor metabolites and energy;GO:0006464//cellular protein modification process;GO:0006807//nitrogen compound metabolic process;GO:0008150//biological_process;GO:0008152//metabolic process;GO:0009765//photosynthesis, light harvesting;GO:0009987//cellular process;GO:0015979//photosynthesis;GO:0018298//protein-chromophore linkage;GO:0019538//protein metabolic process;GO…	--
T0-vs-T1+T2	Epidermis_cell	ncbi_112190728	TPRP-F1	3.06686	0.102394	4574	6709	0.5	0.021	-4.9032	0	0	down	TPRP-F1	repetitive proline-rich cell wall protein 1	-	-	-	-	-	-	-	--
T0-vs-T1+T2	Epidermis_cell	ncbi_112201476	LHCB3	1.39159	0.0496123	4574	6709	0.346	0.019	-4.80709	0	0	down	LHCB3	chlorophyll a-b binding protein 3, chloroplastic	Metabolism;Metabolism	Global and overview maps;Energy metabolism	ko01100//Metabolic pathways;ko00196//Photosynthesis - antenna proteins	K08914;K08914	GO:0005575//cellular_component;GO:0005622//intracellular;GO:0005623//cell;GO:0005737//cytoplasm;GO:0009507//chloroplast;GO:0009521//photosystem;GO:0009522//photosystem I;GO:0009523//photosystem II;GO:0009526//plastid envelope;GO:0009532//plastid stroma;GO:0009534//chloroplast thylakoid;GO:0009535//chloroplast thylakoid membrane;GO:0009536//plastid;GO:0009570//chloroplast stroma;GO:0009579//thylak…	GO:0003674//molecular_function;GO:0005198//structural molecule activity;GO:0005488//binding;GO:0005515//protein binding;GO:0016168//chlorophyll binding;GO:0019904//protein domain specific binding;GO:0031409//pigment binding;GO:0043167//ion binding;GO:0043168//anion binding;GO:0043169//cation binding;GO:0046872//metal ion binding;GO:0046906//tetrapyrrole binding;GO:0048037//cofactor binding;GO:009…	GO:0001101//response to acid chemical;GO:0006091//generation of precursor metabolites and energy;GO:0006464//cellular protein modification process;GO:0006807//nitrogen compound metabolic process;GO:0006950//response to stress;GO:0008150//biological_process;GO:0008152//metabolic process;GO:0009314//response to radiation;GO:0009416//response to light stimulus;GO:0009628//response to abiotic stimulu…	--
CK-vs-T2	Epidermis_cell	ncbi_112182386	PIP2-1	0.729192	0.0272198	4574	2689	0.207	0.012	-4.73848	1.15e-162	4.26e-158	down	PIP2-1	aquaporin PIP2-1	-	-	-	-	GO:0005575//cellular_component;GO:0005622//intracellular;GO:0005623//cell;GO:0005737//cytoplasm;GO:0005773//vacuole;GO:0005886//plasma membrane;GO:0005887//integral component of plasma membrane;GO:0005911//cell-cell junction;GO:0009506//plasmodesma;GO:0009507//chloroplast;GO:0009536//plastid;GO:0016020//membrane;GO:0016021//integral component of membrane;GO:0030054//cell junction;GO:0031224//intr…	GO:0003674//molecular_function;GO:0003676//nucleic acid binding;GO:0003723//RNA binding;GO:0003729//mRNA binding;GO:0005215//transporter activity;GO:0005372//water transmembrane transporter activity;GO:0005488//binding;GO:0005515//protein binding;GO:0015250//water channel activity;GO:0015267//channel activity;GO:0015318//inorganic solute uptake transmembrane transporter activity;GO:0019899//enzym…	GO:0001101//response to acid chemical;GO:0006810//transport;GO:0006811//ion transport;GO:0006833//water transport;GO:0006855//drug transmembrane transport;GO:0006950//response to stress;GO:0008150//biological_process;GO:0009414//response to water deprivation;GO:0009415//response to water;GO:0009628//response to abiotic stimulus;GO:0009719//response to endogenous stimulus;GO:0009725//response to h…	--
CK-vs-T1	Epidermis_cell	ncbi_112186698	At5g10770	0.941838	0.035652	4574	4020	0.26	0.011	-4.71954	1.05e-293	3.9e-289	down	At5g10770	aspartyl protease family protein At5g10770	-	-	-	-	GO:0005575//cellular_component;GO:0005576//extracellular region	GO:0003674//molecular_function;GO:0003824//catalytic activity;GO:0004175//endopeptidase activity;GO:0004190//aspartic-type endopeptidase activity;GO:0008233//peptidase activity;GO:0016787//hydrolase activity;GO:0070001//aspartic-type peptidase activity;GO:0070011//peptidase activity, acting on L-amino acid peptides	GO:0006508//proteolysis;GO:0006807//nitrogen compound metabolic process;GO:0008150//biological_process;GO:0008152//metabolic process;GO:0019538//protein metabolic process;GO:0043170//macromolecule metabolic process;GO:0044238//primary metabolic process;GO:0071704//organic substance metabolic process;GO:1901564//organonitrogen compound metabolic process	--
T0-vs-T1	Epidermis_cell	ncbi_112169053	EARLI1	1.83211	0.0698792	4574	4020	0.355	0.013	-4.71052	0	0	down	EARLI1	14 kDa proline-rich protein DC2.15	-	-	-	-	-	-	-	--
T0-vs-T1	Epidermis_cell	ncbi_112173221	ncbi_112173221	1.47366	0.0669515	4574	4020	0.308	0.017	-4.45809	0	0	down	--	putative lipid-transfer protein DIR1	-	-	-	-	-	-	-	--
CK-vs-T2	Epidermis_cell	ncbi_112184868	CAB40	0.801982	0.03773	4574	2689	0.227	0.009	-4.40615	2.29e-190	8.51e-186	down	CAB40	light-harvesting complex I LH38 proteins	Metabolism;Metabolism	Global and overview maps;Energy metabolism	ko01100//Metabolic pathways;ko00196//Photosynthesis - antenna proteins	K08912;K08912	GO:0019867//outer membrane	GO:0003824//catalytic activity;GO:0046537//2,3-bisphosphoglycerate-independent phosphoglycerate mutase activity	-	--
T0-vs-T2	Epidermis_cell	ncbi_112190728	TPRP-F1	3.06686	0.146633	4574	2689	0.5	0.032	-4.38554	0	0	down	TPRP-F1	repetitive proline-rich cell wall protein 1	-	-	-	-	-	-	-	--
T0-vs-T1+T2	Epidermis_cell	ncbi_112184868	CAB40	0.801982	0.0419291	4574	6709	0.227	0.009	-4.25429	0	0	down	CAB40	light-harvesting complex I LH38 proteins	Metabolism;Metabolism	Global and overview maps;Energy metabolism	ko01100//Metabolic pathways;ko00196//Photosynthesis - antenna proteins	K08912;K08912	GO:0019867//outer membrane	GO:0003824//catalytic activity;GO:0046537//2,3-bisphosphoglycerate-independent phosphoglycerate mutase activity	-	--
T0-vs-T2	Epidermis_cell	ncbi_121048785	CAB-151	5.71051	0.302646	4574	2689	0.688	0.094	-4.23746	0	0	down	CAB-151	chlorophyll a-b binding protein 151, chloroplastic	Metabolism;Metabolism	Global and overview maps;Energy metabolism	ko01100//Metabolic pathways;ko00196//Photosynthesis - antenna proteins	K08913;K08913	GO:0005575//cellular_component;GO:0005622//intracellular;GO:0005623//cell;GO:0005737//cytoplasm;GO:0009507//chloroplast;GO:0009521//photosystem;GO:0009522//photosystem I;GO:0009523//photosystem II;GO:0009534//chloroplast thylakoid;GO:0009535//chloroplast thylakoid membrane;GO:0009536//plastid;GO:0009579//thylakoid;GO:0016020//membrane;GO:0016021//integral component of membrane;GO:0031224//intrins…	GO:0003674//molecular_function;GO:0005488//binding;GO:0016168//chlorophyll binding;GO:0043167//ion binding;GO:0043168//anion binding;GO:0043169//cation binding;GO:0046872//metal ion binding;GO:0046906//tetrapyrrole binding;GO:0048037//cofactor binding;GO:0097159//organic cyclic compound binding;GO:1901363//heterocyclic compound binding	GO:0006091//generation of precursor metabolites and energy;GO:0006464//cellular protein modification process;GO:0006807//nitrogen compound metabolic process;GO:0008150//biological_process;GO:0008152//metabolic process;GO:0009765//photosynthesis, light harvesting;GO:0009987//cellular process;GO:0015979//photosynthesis;GO:0018298//protein-chromophore linkage;GO:0019538//protein metabolic process;GO…	--
T0-vs-T1	Epidermis_cell	ncbi_112183323	PME34	1.86245	0.103727	4574	4020	0.416	0.029	-4.16503	0	0	down	PME34	probable pectinesterase/pectinesterase inhibitor 34	-	-	-	-	GO:0005575//cellular_component;GO:0005618//cell wall;GO:0005623//cell;GO:0005886//plasma membrane;GO:0009505//plant-type cell wall;GO:0016020//membrane;GO:0016021//integral component of membrane;GO:0030312//external encapsulating structure;GO:0031224//intrinsic component of membrane;GO:0044425//membrane part;GO:0044464//cell part;GO:0071944//cell periphery	GO:0003674//molecular_function;GO:0003824//catalytic activity;GO:0004857//enzyme inhibitor activity;GO:0016787//hydrolase activity;GO:0016788//hydrolase activity, acting on ester bonds;GO:0030234//enzyme regulator activity;GO:0030599//pectinesterase activity;GO:0045330//aspartyl esterase activity;GO:0046910//pectinesterase inhibitor activity;GO:0052689//carboxylic ester hydrolase activity;GO:0098…	GO:0000272//polysaccharide catabolic process;GO:0005975//carbohydrate metabolic process;GO:0005976//polysaccharide metabolic process;GO:0008150//biological_process;GO:0008152//metabolic process;GO:0009056//catabolic process;GO:0009057//macromolecule catabolic process;GO:0009987//cellular process;GO:0010119//regulation of stomatal movement;GO:0010393//galacturonan metabolic process;GO:0016043//cel…	--
CK-vs-T1	Epidermis_cell	ncbi_112184868	CAB40	0.801982	0.0447379	4574	4020	0.227	0.01	-4.16096	5.78e-251	2.15e-246	down	CAB40	light-harvesting complex I LH38 proteins	Metabolism;Metabolism	Global and overview maps;Energy metabolism	ko01100//Metabolic pathways;ko00196//Photosynthesis - antenna proteins	K08912;K08912	GO:0019867//outer membrane	GO:0003824//catalytic activity;GO:0046537//2,3-bisphosphoglycerate-independent phosphoglycerate mutase activity	-	--
T0-vs-T1+T2	Epidermis_cell	ncbi_112169053	EARLI1	1.83211	0.10357	4574	6709	0.355	0.021	-4.14352	0	0	down	EARLI1	14 kDa proline-rich protein DC2.15	-	-	-	-	-	-	-	--
CK-vs-T2	Epidermis_cell	ncbi_112201476	LHCB3	1.39159	0.0828246	4574	2689	0.346	0.036	-4.06889	1.63e-260	6.05e-256	down	LHCB3	chlorophyll a-b binding protein 3, chloroplastic	Metabolism;Metabolism	Global and overview maps;Energy metabolism	ko01100//Metabolic pathways;ko00196//Photosynthesis - antenna proteins	K08914;K08914	GO:0005575//cellular_component;GO:0005622//intracellular;GO:0005623//cell;GO:0005737//cytoplasm;GO:0009507//chloroplast;GO:0009521//photosystem;GO:0009522//photosystem I;GO:0009523//photosystem II;GO:0009526//plastid envelope;GO:0009532//plastid stroma;GO:0009534//chloroplast thylakoid;GO:0009535//chloroplast thylakoid membrane;GO:0009536//plastid;GO:0009570//chloroplast stroma;GO:0009579//thylak…	GO:0003674//molecular_function;GO:0005198//structural molecule activity;GO:0005488//binding;GO:0005515//protein binding;GO:0016168//chlorophyll binding;GO:0019904//protein domain specific binding;GO:0031409//pigment binding;GO:0043167//ion binding;GO:0043168//anion binding;GO:0043169//cation binding;GO:0046872//metal ion binding;GO:0046906//tetrapyrrole binding;GO:0048037//cofactor binding;GO:009…	GO:0001101//response to acid chemical;GO:0006091//generation of precursor metabolites and energy;GO:0006464//cellular protein modification process;GO:0006807//nitrogen compound metabolic process;GO:0006950//response to stress;GO:0008150//biological_process;GO:0008152//metabolic process;GO:0009314//response to radiation;GO:0009416//response to light stimulus;GO:0009628//response to abiotic stimulu…	--
T0-vs-T1+T2	Epidermis_cell	ncbi_112193037	TIP1-1	1.31308	0.0800262	4574	6709	0.313	0.025	-4.03465	0	0	down	TIP1-1	aquaporin TIP1-1	-	-	-	-	GO:0000322//storage vacuole;GO:0000325//plant-type vacuole;GO:0000326//protein storage vacuole;GO:0005575//cellular_component;GO:0005622//intracellular;GO:0005623//cell;GO:0005737//cytoplasm;GO:0005773//vacuole;GO:0005774//vacuolar membrane;GO:0005886//plasma membrane;GO:0005887//integral component of plasma membrane;GO:0009507//chloroplast;GO:0009526//plastid envelope;GO:0009536//plastid;GO:0009…	GO:0003674//molecular_function;GO:0005215//transporter activity;GO:0005372//water transmembrane transporter activity;GO:0015204//urea transmembrane transporter activity;GO:0015250//water channel activity;GO:0015267//channel activity;GO:0015318//inorganic solute uptake transmembrane transporter activity;GO:0022803//passive transmembrane transporter activity;GO:0022838//substrate-specific channel a…	GO:0006810//transport;GO:0006811//ion transport;GO:0006833//water transport;GO:0006855//drug transmembrane transport;GO:0008150//biological_process;GO:0015840//urea transport;GO:0015893//drug transport;GO:0019755//one-carbon compound transport;GO:0034220//ion transmembrane transport;GO:0042044//fluid transport;GO:0042221//response to chemical;GO:0042493//response to drug;GO:0042886//amide transpo…	--
T0-vs-T1+T2	Epidermis_cell	ncbi_112186698	At5g10770	0.941838	0.0576119	4574	6709	0.26	0.02	-4.02869	0	0	down	At5g10770	aspartyl protease family protein At5g10770	-	-	-	-	GO:0005575//cellular_component;GO:0005576//extracellular region	GO:0003674//molecular_function;GO:0003824//catalytic activity;GO:0004175//endopeptidase activity;GO:0004190//aspartic-type endopeptidase activity;GO:0008233//peptidase activity;GO:0016787//hydrolase activity;GO:0070001//aspartic-type peptidase activity;GO:0070011//peptidase activity, acting on L-amino acid peptides	GO:0006508//proteolysis;GO:0006807//nitrogen compound metabolic process;GO:0008150//biological_process;GO:0008152//metabolic process;GO:0019538//protein metabolic process;GO:0043170//macromolecule metabolic process;GO:0044238//primary metabolic process;GO:0071704//organic substance metabolic process;GO:1901564//organonitrogen compound metabolic process	--
T0-vs-T1	Epidermis_cell	ncbi_112190553	OMT3	1.82436	0.12105	4574	4020	0.369	0.033	-3.91261	0	0	down	OMT3	probable O-methyltransferase 3	-	-	-	-	-	GO:0008168//methyltransferase activity;GO:0008171//O-methyltransferase activity;GO:0008276//protein methyltransferase activity;GO:0008757//S-adenosylmethionine-dependent methyltransferase activity;GO:0046983//protein dimerization activity	GO:0006412//translation;GO:0008152//metabolic process;GO:0009102//biotin biosynthetic process;GO:0016051//carbohydrate biosynthetic process;GO:0018364//peptidyl-glutamine methylation	--
T0-vs-T1	Epidermis_cell	ncbi_112166085	GA2OX1	3.07467	0.206672	4574	4020	0.533	0.057	-3.89437	0	0	down	GA2OX1	gibberellin 2-beta-dioxygenase 1	Metabolism;Metabolism	Global and overview maps;Metabolism of terpenoids and polyketides	ko01110//Biosynthesis of secondary metabolites;ko00904//Diterpenoid biosynthesis	K04125;K04125	-	GO:0003674//molecular_function;GO:0003824//catalytic activity;GO:0005488//binding;GO:0016491//oxidoreductase activity;GO:0016705//oxidoreductase activity, acting on paired donors, with incorporation or reduction of molecular oxygen;GO:0016706//oxidoreductase activity, acting on paired donors, with incorporation or reduction of molecular oxygen, 2-oxoglutarate as one donor, and incorporation of on…	GO:0006082//organic acid metabolic process;GO:0006629//lipid metabolic process;GO:0006720//isoprenoid metabolic process;GO:0006721//terpenoid metabolic process;GO:0008150//biological_process;GO:0008152//metabolic process;GO:0008299//isoprenoid biosynthetic process;GO:0008610//lipid biosynthetic process;GO:0009058//biosynthetic process;GO:0009314//response to radiation;GO:0009416//response to ligh…	--
T0-vs-T2	Epidermis_cell	ncbi_112188193	PT0A	4.31844	0.30101	4574	2689	0.653	0.091	-3.84218	0	0	down	PT0A	phosphoenolpyruvate carboxykinase (ATP) 1	Metabolism;Metabolism;Metabolism;Metabolism;Metabolism;Metabolism;Metabolism	Global and overview maps;Global and overview maps;Global and overview maps;Carbohydrate metabolism;Carbohydrate metabolism;Energy metabolism;Carbohydrate metabolism	ko01100//Metabolic pathways;ko01110//Biosynthesis of secondary metabolites;ko01200//Carbon metabolism;ko00010//Glycolysis / Gluconeogenesis;ko00620//Pyruvate metabolism;ko00710//Carbon fixation in photosynthetic organisms;ko00020//Citrate cycle (TCA cycle)	K01610;K01610;K01610;K01610;K01610;K01610;K01610	-	GO:0004612//phosphoenolpyruvate carboxykinase (ATP) activity;GO:0005524//ATP binding	GO:0006094//gluconeogenesis	--
T0-vs-T1	Epidermis_cell	ncbi_112189719	ADS3	1.43919	0.101979	4574	4020	0.352	0.036	-3.8176	0	0	down	ADS3	palmitoyl-monogalactosyldiacylglycerol delta-7 desaturase, chloroplastic, transcript variant X1	-	-	-	-	-	-	GO:0006629//lipid metabolic process	--
T0-vs-T1	Epidermis_cell	ncbi_112197213	BBX24	1.26897	0.0919878	4574	4020	0.356	0.034	-3.78461	0	0	down	BBX24	B-box zinc finger protein 24	-	-	-	-	-	GO:0008270//zinc ion binding	-	C2C2-CO-like
T0-vs-T1+T2	Epidermis_cell	ncbi_112173221	ncbi_112173221	1.47366	0.107979	4574	6709	0.308	0.023	-3.76934	0	0	down	--	putative lipid-transfer protein DIR1	-	-	-	-	-	-	-	--
T0-vs-T1+T2	Epidermis_cell	ncbi_112190553	OMT3	1.82436	0.142132	4574	6709	0.369	0.042	-3.68115	0	0	down	OMT3	probable O-methyltransferase 3	-	-	-	-	-	GO:0008168//methyltransferase activity;GO:0008171//O-methyltransferase activity;GO:0008276//protein methyltransferase activity;GO:0008757//S-adenosylmethionine-dependent methyltransferase activity;GO:0046983//protein dimerization activity	GO:0006412//translation;GO:0008152//metabolic process;GO:0009102//biotin biosynthetic process;GO:0016051//carbohydrate biosynthetic process;GO:0018364//peptidyl-glutamine methylation	--
T0-vs-T1	Epidermis_cell	ncbi_112173307	PIP2-7	15.272	1.2149	4574	4020	0.919	0.228	-3.65187	0	0	down	PIP2-7	aquaporin PIP2-7	-	-	-	-	GO:0016020//membrane	GO:0015267//channel activity	GO:0055085//transmembrane transport	--
T0-vs-T1	Epidermis_cell	ncbi_112167138	DRT100	5.52344	0.450041	4574	4020	0.696	0.099	-3.61714	0	0	down	DRT100	DNA damage-repair/toleration protein DRT100	-	-	-	-	GO:0005575//cellular_component;GO:0005622//intracellular;GO:0005623//cell;GO:0005737//cytoplasm;GO:0009507//chloroplast;GO:0009536//plastid;GO:0043226//organelle;GO:0043227//membrane-bounded organelle;GO:0043229//intracellular organelle;GO:0043231//intracellular membrane-bounded organelle;GO:0044424//intracellular part;GO:0044444//cytoplasmic part;GO:0044464//cell part	GO:0000166//nucleotide binding;GO:0003674//molecular_function;GO:0005488//binding;GO:0005515//protein binding;GO:0036094//small molecule binding;GO:0097159//organic cyclic compound binding;GO:1901265//nucleoside phosphate binding;GO:1901363//heterocyclic compound binding	GO:0006139//nucleobase-containing compound metabolic process;GO:0006259//DNA metabolic process;GO:0006281//DNA repair;GO:0006725//cellular aromatic compound metabolic process;GO:0006807//nitrogen compound metabolic process;GO:0006950//response to stress;GO:0006974//cellular response to DNA damage stimulus;GO:0008150//biological_process;GO:0008152//metabolic process;GO:0009987//cellular process;GO…	--
T0-vs-T1	Epidermis_cell	ncbi_112166188	ncbi_112166188	2.08845	0.173155	4574	4020	0.432	0.061	-3.59153	0	0	down	--	uncharacterized LOC112166188	-	-	-	-	-	-	-	--
CK-vs-T2	Epidermis_cell	ncbi_112169053	EARLI1	1.83211	0.153936	4574	2689	0.355	0.032	-3.57224	1.11e-264	4.13e-260	down	EARLI1	14 kDa proline-rich protein DC2.15	-	-	-	-	-	-	-	--
T0-vs-T1+T2	Epidermis_cell	ncbi_112183323	PME34	1.86245	0.159431	4574	6709	0.416	0.046	-3.54537	0	0	down	PME34	probable pectinesterase/pectinesterase inhibitor 34	-	-	-	-	GO:0005575//cellular_component;GO:0005618//cell wall;GO:0005623//cell;GO:0005886//plasma membrane;GO:0009505//plant-type cell wall;GO:0016020//membrane;GO:0016021//integral component of membrane;GO:0030312//external encapsulating structure;GO:0031224//intrinsic component of membrane;GO:0044425//membrane part;GO:0044464//cell part;GO:0071944//cell periphery	GO:0003674//molecular_function;GO:0003824//catalytic activity;GO:0004857//enzyme inhibitor activity;GO:0016787//hydrolase activity;GO:0016788//hydrolase activity, acting on ester bonds;GO:0030234//enzyme regulator activity;GO:0030599//pectinesterase activity;GO:0045330//aspartyl esterase activity;GO:0046910//pectinesterase inhibitor activity;GO:0052689//carboxylic ester hydrolase activity;GO:0098…	GO:0000272//polysaccharide catabolic process;GO:0005975//carbohydrate metabolic process;GO:0005976//polysaccharide metabolic process;GO:0008150//biological_process;GO:0008152//metabolic process;GO:0009056//catabolic process;GO:0009057//macromolecule catabolic process;GO:0009987//cellular process;GO:0010119//regulation of stomatal movement;GO:0010393//galacturonan metabolic process;GO:0016043//cel…	--
T0-vs-T1+T2	Epidermis_cell	ncbi_112189719	ADS3	1.43919	0.123635	4574	6709	0.352	0.05	-3.54003	0	0	down	ADS3	palmitoyl-monogalactosyldiacylglycerol delta-7 desaturase, chloroplastic, transcript variant X1	-	-	-	-	-	-	GO:0006629//lipid metabolic process	--
T0-vs-T1+T2	Epidermis_cell	ncbi_112188193	PT0A	4.31844	0.377385	4574	6709	0.653	0.103	-3.51605	0	0	down	PT0A	phosphoenolpyruvate carboxykinase (ATP) 1	Metabolism;Metabolism;Metabolism;Metabolism;Metabolism;Metabolism;Metabolism	Global and overview maps;Global and overview maps;Global and overview maps;Carbohydrate metabolism;Carbohydrate metabolism;Energy metabolism;Carbohydrate metabolism	ko01100//Metabolic pathways;ko01110//Biosynthesis of secondary metabolites;ko01200//Carbon metabolism;ko00010//Glycolysis / Gluconeogenesis;ko00620//Pyruvate metabolism;ko00710//Carbon fixation in photosynthetic organisms;ko00020//Citrate cycle (TCA cycle)	K01610;K01610;K01610;K01610;K01610;K01610;K01610	-	GO:0004612//phosphoenolpyruvate carboxykinase (ATP) activity;GO:0005524//ATP binding	GO:0006094//gluconeogenesis	--
CK-vs-T2	Epidermis_cell	ncbi_112190553	OMT3	1.82436	0.17365	4574	2689	0.369	0.056	-3.39238	6.23e-242	2.32e-237	down	OMT3	probable O-methyltransferase 3	-	-	-	-	-	GO:0008168//methyltransferase activity;GO:0008171//O-methyltransferase activity;GO:0008276//protein methyltransferase activity;GO:0008757//S-adenosylmethionine-dependent methyltransferase activity;GO:0046983//protein dimerization activity	GO:0006412//translation;GO:0008152//metabolic process;GO:0009102//biotin biosynthetic process;GO:0016051//carbohydrate biosynthetic process;GO:0018364//peptidyl-glutamine methylation	--
CK-vs-T2	Epidermis_cell	ncbi_112186698	At5g10770	0.941838	0.0904416	4574	2689	0.26	0.033	-3.37898	7.47e-164	2.78e-159	down	At5g10770	aspartyl protease family protein At5g10770	-	-	-	-	GO:0005575//cellular_component;GO:0005576//extracellular region	GO:0003674//molecular_function;GO:0003824//catalytic activity;GO:0004175//endopeptidase activity;GO:0004190//aspartic-type endopeptidase activity;GO:0008233//peptidase activity;GO:0016787//hydrolase activity;GO:0070001//aspartic-type peptidase activity;GO:0070011//peptidase activity, acting on L-amino acid peptides	GO:0006508//proteolysis;GO:0006807//nitrogen compound metabolic process;GO:0008150//biological_process;GO:0008152//metabolic process;GO:0019538//protein metabolic process;GO:0043170//macromolecule metabolic process;GO:0044238//primary metabolic process;GO:0071704//organic substance metabolic process;GO:1901564//organonitrogen compound metabolic process	--
T0-vs-T1+T2	Epidermis_cell	ncbi_112167138	DRT100	5.52344	0.543288	4574	6709	0.696	0.125	-3.34554	0	0	down	DRT100	DNA damage-repair/toleration protein DRT100	-	-	-	-	GO:0005575//cellular_component;GO:0005622//intracellular;GO:0005623//cell;GO:0005737//cytoplasm;GO:0009507//chloroplast;GO:0009536//plastid;GO:0043226//organelle;GO:0043227//membrane-bounded organelle;GO:0043229//intracellular organelle;GO:0043231//intracellular membrane-bounded organelle;GO:0044424//intracellular part;GO:0044444//cytoplasmic part;GO:0044464//cell part	GO:0000166//nucleotide binding;GO:0003674//molecular_function;GO:0005488//binding;GO:0005515//protein binding;GO:0036094//small molecule binding;GO:0097159//organic cyclic compound binding;GO:1901265//nucleoside phosphate binding;GO:1901363//heterocyclic compound binding	GO:0006139//nucleobase-containing compound metabolic process;GO:0006259//DNA metabolic process;GO:0006281//DNA repair;GO:0006725//cellular aromatic compound metabolic process;GO:0006807//nitrogen compound metabolic process;GO:0006950//response to stress;GO:0006974//cellular response to DNA damage stimulus;GO:0008150//biological_process;GO:0008152//metabolic process;GO:0009987//cellular process;GO…	--
T0-vs-T1	Epidermis_cell	ncbi_112188193	PT0A	4.31844	0.428473	4574	4020	0.653	0.111	-3.33293	0	0	down	PT0A	phosphoenolpyruvate carboxykinase (ATP) 1	Metabolism;Metabolism;Metabolism;Metabolism;Metabolism;Metabolism;Metabolism	Global and overview maps;Global and overview maps;Global and overview maps;Carbohydrate metabolism;Carbohydrate metabolism;Energy metabolism;Carbohydrate metabolism	ko01100//Metabolic pathways;ko01110//Biosynthesis of secondary metabolites;ko01200//Carbon metabolism;ko00010//Glycolysis / Gluconeogenesis;ko00620//Pyruvate metabolism;ko00710//Carbon fixation in photosynthetic organisms;ko00020//Citrate cycle (TCA cycle)	K01610;K01610;K01610;K01610;K01610;K01610;K01610	-	GO:0004612//phosphoenolpyruvate carboxykinase (ATP) activity;GO:0005524//ATP binding	GO:0006094//gluconeogenesis	--
T0-vs-T1+T2	Epidermis_cell	ncbi_112173307	PIP2-7	15.272	1.61883	4574	6709	0.919	0.295	-3.23778	0	0	down	PIP2-7	aquaporin PIP2-7	-	-	-	-	GO:0016020//membrane	GO:0015267//channel activity	GO:0055085//transmembrane transport	--
CK-vs-T2	Epidermis_cell	ncbi_112189719	ADS3	1.43919	0.15601	4574	2689	0.352	0.071	-3.20473	1.34e-207	5e-203	down	ADS3	palmitoyl-monogalactosyldiacylglycerol delta-7 desaturase, chloroplastic, transcript variant X1	-	-	-	-	-	-	GO:0006629//lipid metabolic process	--
CK-vs-T2	Epidermis_cell	ncbi_112193037	TIP1-1	1.31308	0.142735	4574	2689	0.313	0.046	-3.20065	7.28e-193	2.71e-188	down	TIP1-1	aquaporin TIP1-1	-	-	-	-	GO:0000322//storage vacuole;GO:0000325//plant-type vacuole;GO:0000326//protein storage vacuole;GO:0005575//cellular_component;GO:0005622//intracellular;GO:0005623//cell;GO:0005737//cytoplasm;GO:0005773//vacuole;GO:0005774//vacuolar membrane;GO:0005886//plasma membrane;GO:0005887//integral component of plasma membrane;GO:0009507//chloroplast;GO:0009526//plastid envelope;GO:0009536//plastid;GO:0009…	GO:0003674//molecular_function;GO:0005215//transporter activity;GO:0005372//water transmembrane transporter activity;GO:0015204//urea transmembrane transporter activity;GO:0015250//water channel activity;GO:0015267//channel activity;GO:0015318//inorganic solute uptake transmembrane transporter activity;GO:0022803//passive transmembrane transporter activity;GO:0022838//substrate-specific channel a…	GO:0006810//transport;GO:0006811//ion transport;GO:0006833//water transport;GO:0006855//drug transmembrane transport;GO:0008150//biological_process;GO:0015840//urea transport;GO:0015893//drug transport;GO:0019755//one-carbon compound transport;GO:0034220//ion transmembrane transport;GO:0042044//fluid transport;GO:0042221//response to chemical;GO:0042493//response to drug;GO:0042886//amide transpo…	--
T0-vs-T1+T2	Epidermis_cell	ncbi_112197213	BBX24	1.26897	0.142605	4574	6709	0.356	0.061	-3.15266	0	0	down	BBX24	B-box zinc finger protein 24	-	-	-	-	-	GO:0008270//zinc ion binding	-	C2C2-CO-like
CK-vs-T2	Epidermis_cell	ncbi_112173221	ncbi_112173221	1.47366	0.169315	4574	2689	0.308	0.033	-3.12087	4.89e-211	1.82e-206	down	--	putative lipid-transfer protein DIR1	-	-	-	-	-	-	-	--
T0-vs-T2	Epidermis_cell	ncbi_112167138	DRT100	5.52344	0.682691	4574	2689	0.696	0.163	-3.01608	0	0	down	DRT100	DNA damage-repair/toleration protein DRT100	-	-	-	-	GO:0005575//cellular_component;GO:0005622//intracellular;GO:0005623//cell;GO:0005737//cytoplasm;GO:0009507//chloroplast;GO:0009536//plastid;GO:0043226//organelle;GO:0043227//membrane-bounded organelle;GO:0043229//intracellular organelle;GO:0043231//intracellular membrane-bounded organelle;GO:0044424//intracellular part;GO:0044444//cytoplasmic part;GO:0044464//cell part	GO:0000166//nucleotide binding;GO:0003674//molecular_function;GO:0005488//binding;GO:0005515//protein binding;GO:0036094//small molecule binding;GO:0097159//organic cyclic compound binding;GO:1901265//nucleoside phosphate binding;GO:1901363//heterocyclic compound binding	GO:0006139//nucleobase-containing compound metabolic process;GO:0006259//DNA metabolic process;GO:0006281//DNA repair;GO:0006725//cellular aromatic compound metabolic process;GO:0006807//nitrogen compound metabolic process;GO:0006950//response to stress;GO:0006974//cellular response to DNA damage stimulus;GO:0008150//biological_process;GO:0008152//metabolic process;GO:0009987//cellular process;GO…	--
CK-vs-T2	Epidermis_cell	ncbi_112183323	PME34	1.86245	0.242707	4574	2689	0.416	0.071	-2.9394	3.19e-255	1.19e-250	down	PME34	probable pectinesterase/pectinesterase inhibitor 34	-	-	-	-	GO:0005575//cellular_component;GO:0005618//cell wall;GO:0005623//cell;GO:0005886//plasma membrane;GO:0009505//plant-type cell wall;GO:0016020//membrane;GO:0016021//integral component of membrane;GO:0030312//external encapsulating structure;GO:0031224//intrinsic component of membrane;GO:0044425//membrane part;GO:0044464//cell part;GO:0071944//cell periphery	GO:0003674//molecular_function;GO:0003824//catalytic activity;GO:0004857//enzyme inhibitor activity;GO:0016787//hydrolase activity;GO:0016788//hydrolase activity, acting on ester bonds;GO:0030234//enzyme regulator activity;GO:0030599//pectinesterase activity;GO:0045330//aspartyl esterase activity;GO:0046910//pectinesterase inhibitor activity;GO:0052689//carboxylic ester hydrolase activity;GO:0098…	GO:0000272//polysaccharide catabolic process;GO:0005975//carbohydrate metabolic process;GO:0005976//polysaccharide metabolic process;GO:0008150//biological_process;GO:0008152//metabolic process;GO:0009056//catabolic process;GO:0009057//macromolecule catabolic process;GO:0009987//cellular process;GO:0010119//regulation of stomatal movement;GO:0010393//galacturonan metabolic process;GO:0016043//cel…	--
T0-vs-T2	Epidermis_cell	ncbi_112173307	PIP2-7	15.272	2.22269	4574	2689	0.919	0.393	-2.78045	0	0	down	PIP2-7	aquaporin PIP2-7	-	-	-	-	GO:0016020//membrane	GO:0015267//channel activity	GO:0055085//transmembrane transport	--
CK-vs-T2	Epidermis_cell	ncbi_112197213	BBX24	1.26897	0.218277	4574	2689	0.356	0.101	-2.53887	8.16e-173	3.04e-168	down	BBX24	B-box zinc finger protein 24	-	-	-	-	-	GO:0008270//zinc ion binding	-	C2C2-CO-like
T0-vs-T1+T2	Epidermis_cell	ncbi_112166085	GA2OX1	3.07467	0.653881	4574	6709	0.533	0.157	-2.23316	0	0	down	GA2OX1	gibberellin 2-beta-dioxygenase 1	Metabolism;Metabolism	Global and overview maps;Metabolism of terpenoids and polyketides	ko01110//Biosynthesis of secondary metabolites;ko00904//Diterpenoid biosynthesis	K04125;K04125	-	GO:0003674//molecular_function;GO:0003824//catalytic activity;GO:0005488//binding;GO:0016491//oxidoreductase activity;GO:0016705//oxidoreductase activity, acting on paired donors, with incorporation or reduction of molecular oxygen;GO:0016706//oxidoreductase activity, acting on paired donors, with incorporation or reduction of molecular oxygen, 2-oxoglutarate as one donor, and incorporation of on…	GO:0006082//organic acid metabolic process;GO:0006629//lipid metabolic process;GO:0006720//isoprenoid metabolic process;GO:0006721//terpenoid metabolic process;GO:0008150//biological_process;GO:0008152//metabolic process;GO:0008299//isoprenoid biosynthetic process;GO:0008610//lipid biosynthetic process;GO:0009058//biosynthetic process;GO:0009314//response to radiation;GO:0009416//response to ligh…	--
CK-vs-T2	Epidermis_cell	ncbi_112166085	GA2OX1	3.07467	1.32245	4574	2689	0.533	0.307	-1.21716	3.94e-119	1.46e-114	down	GA2OX1	gibberellin 2-beta-dioxygenase 1	Metabolism;Metabolism	Global and overview maps;Metabolism of terpenoids and polyketides	ko01110//Biosynthesis of secondary metabolites;ko00904//Diterpenoid biosynthesis	K04125;K04125	-	GO:0003674//molecular_function;GO:0003824//catalytic activity;GO:0005488//binding;GO:0016491//oxidoreductase activity;GO:0016705//oxidoreductase activity, acting on paired donors, with incorporation or reduction of molecular oxygen;GO:0016706//oxidoreductase activity, acting on paired donors, with incorporation or reduction of molecular oxygen, 2-oxoglutarate as one donor, and incorporation of on…	GO:0006082//organic acid metabolic process;GO:0006629//lipid metabolic process;GO:0006720//isoprenoid metabolic process;GO:0006721//terpenoid metabolic process;GO:0008150//biological_process;GO:0008152//metabolic process;GO:0008299//isoprenoid biosynthetic process;GO:0008610//lipid biosynthetic process;GO:0009058//biosynthetic process;GO:0009314//response to radiation;GO:0009416//response to ligh…	--
CK-vs-T1+T2	Epidermis_cell	ncbi_112166188	ncbi_112166188	2.08845	1.2411	4574	6709	0.432	0.243	-0.750772	1.75e-98	6.5e-94	down	--	uncharacterized LOC112166188	-	-	-	-	-	-	-	--
T1-vs-T2	Epidermis_cell	ncbi_112188193	PCKA	0.428473	0.30101	4020	2689	0.111	0.091	-0.509251	0.00320464	1	down	PCKA	phosphoenolpyruvate carboxykinase (ATP) 1	Metabolism;Metabolism;Metabolism;Metabolism;Metabolism;Metabolism;Metabolism	Global and overview maps;Global and overview maps;Global and overview maps;Carbohydrate metabolism;Carbohydrate metabolism;Energy metabolism;Carbohydrate metabolism	ko01100//Metabolic pathways;ko01110//Biosynthesis of secondary metabolites;ko01200//Carbon metabolism;ko00010//Glycolysis / Gluconeogenesis;ko00620//Pyruvate metabolism;ko00710//Carbon fixation in photosynthetic organisms;ko00020//Citrate cycle (TCA cycle)	K01610;K01610;K01610;K01610;K01610;K01610;K01610	-	GO:0004612//phosphoenolpyruvate carboxykinase (ATP) activity;GO:0005524//ATP binding	GO:0006094//gluconeogenesis	--
CK-vs-T2	Epidermis_cell	ncbi_112166188	ncbi_112166188	2.08845	2.83765	4574	2689	0.432	0.515	0.442242	3.34e-11	1.24e-06	up	--	uncharacterized LOC112166188	-	-	-	-	-	-	-	--
T1-vs-T2	Epidermis_cell	ncbi_112167138	DRT100	0.450041	0.682691	4020	2689	0.099	0.163	0.601068	1.53e-14	5.67e-10	up	DRT100	DNA damage-repair/toleration protein DRT100	-	-	-	-	GO:0005575//cellular_component;GO:0005622//intracellular;GO:0005623//cell;GO:0005737//cytoplasm;GO:0009507//chloroplast;GO:0009536//plastid;GO:0043226//organelle;GO:0043227//membrane-bounded organelle;GO:0043229//intracellular organelle;GO:0043231//intracellular membrane-bounded organelle;GO:0044424//intracellular part;GO:0044444//cytoplasmic part;GO:0044464//cell part	GO:0000166//nucleotide binding;GO:0003674//molecular_function;GO:0005488//binding;GO:0005515//protein binding;GO:0036094//small molecule binding;GO:0097159//organic cyclic compound binding;GO:1901265//nucleoside phosphate binding;GO:1901363//heterocyclic compound binding	GO:0006139//nucleobase-containing compound metabolic process;GO:0006259//DNA metabolic process;GO:0006281//DNA repair;GO:0006725//cellular aromatic compound metabolic process;GO:0006807//nitrogen compound metabolic process;GO:0006950//response to stress;GO:0006974//cellular response to DNA damage stimulus;GO:0008150//biological_process;GO:0008152//metabolic process;GO:0009987//cellular process;GO…	--
T1-vs-T2	Epidermis_cell	ncbi_112173307	PIP2-7	1.2149	2.22269	4020	2689	0.228	0.393	0.871415	3.44e-46	1.28e-41	up	PIP2-7	aquaporin PIP2-7	-	-	-	-	GO:0016020//membrane	GO:0015267//channel activity	GO:0055085//transmembrane transport	--
T1-vs-T2	Epidermis_cell	ncbi_112197213	BBX24	0.0919878	0.218277	4020	2689	0.034	0.101	1.24574	2.49e-29	9.25e-25	up	BBX24	B-box zinc finger protein 24	-	-	-	-	-	GO:0008270//zinc ion binding	-	C2C2-CO-like
T1-vs-T2	Epidermis_cell	ncbi_112166085	GA2OX1	0.206672	1.32245	4020	2689	0.057	0.307	2.67721	3.2e-166	1.19e-161	up	GA2OX1	gibberellin 2-beta-dioxygenase 1	Metabolism;Metabolism	Global and overview maps;Metabolism of terpenoids and polyketides	ko01110//Biosynthesis of secondary metabolites;ko00904//Diterpenoid biosynthesis	K04125;K04125	-	GO:0003674//molecular_function;GO:0003824//catalytic activity;GO:0005488//binding;GO:0016491//oxidoreductase activity;GO:0016705//oxidoreductase activity, acting on paired donors, with incorporation or reduction of molecular oxygen;GO:0016706//oxidoreductase activity, acting on paired donors, with incorporation or reduction of molecular oxygen, 2-oxoglutarate as one donor, and incorporation of on…	GO:0006082//organic acid metabolic process;GO:0006629//lipid metabolic process;GO:0006720//isoprenoid metabolic process;GO:0006721//terpenoid metabolic process;GO:0008150//biological_process;GO:0008152//metabolic process;GO:0008299//isoprenoid biosynthetic process;GO:0008610//lipid biosynthetic process;GO:0009058//biosynthetic process;GO:0009314//response to radiation;GO:0009416//response to ligh…	--
T1-vs-T2	Epidermis_cell	ncbi_112166188	ncbi_112166188	0.173155	2.83765	4020	2689	0.061	0.515	4.03377	0	0	up	--	uncharacterized LOC112166188	-	-	-	-	-	-	-	--
