# Supplementary material for: Single-cell transcriptomic analyses reveal cellular and molecular patterns of rose petal responses to gray mold infection
Source: Hortic Res. 2025 Jun 9;12(9):uhaf152. doi: 10.1093/hr/uhaf152 (PMC12317188; doi:10.1093/hr/uhaf152)
Supplement: Web_Material_uhaf152 [file web_material_uhaf152.zip › Supplementary Table S8.xls]

## Sheet: qRT-PCR
Supplementary Table S8-1 Primers used for real-time PCR
Gene	Forward primer (5'-3')	Reverse primer (5'-3')
Rc4CL3	TGTAGCAAAGCAGGTGGTGT	GCTAGCTTGGCTCTGAGGTC
RcACS1	GGAAACCCATTTCACGCGAC	TCACGTCCAAAGAAAGCGGA
RcCAB3	GAACCCCCAAGCTACCTCAC	AGTTGGTGGCGTATGACCAG
RcCHI3	TGAAGTAACACCCCGCAAGA	GCACTCACTGCACCCATAGC
RcCUT1	TCCGGAGCTTCAACTTGTCC	GATAACGGCTCGACCTCCAG
RcDFR	GTCCAAGGACCCTGAGAACG	CCGGCTTTTGGGTCTCTTCA
RcEIN3	TCGGATTCTATTGAGGCGGC	TGCCCGTGACATCTTCTTCC
RcHEL	TCTCCCATATCCCCGATCGT	TCATGATAGAAGCCAGCTAGGG
RcFra	CCGTCATTCCACCACCAAGA	TTCGTCATCACTGCAACTGC
RcEP3	GTGTTGTAGTGGGCGACTGA	CGCCTAGAGGTAGAGGACCA
RcTIP2	GATCCTGCTGGACTCGTAGC	GCCAATCCGAATGTGACAGC
RcAct5	GAGCGTTTCAGATGCCCAGA	TGGTGGGGCAACCACCTTA

## Sheet: RNA in situ hybridization
Supplementary Table S8-2 RNA probe used for RIH
Gene	Cell type	RNA probe
RcFRAA3	Epidermis/Fra cell	5-FAM-GUGCUCCAAGAGGUAGUUCUCGAUGACCUUGAAG 3
RcCML23	Bundle sheath	5-FAM-ACGGAGCGGAUCAUCUUCUCGCAGUCCUUGAGC 3
RcHEL	Epidermis/Fra cell	5-FAM- GCUGAUACCCAAUUCCGUUCGUGUCUAUCUGG 3

## Sheet: VIGS
Supplementary Table S8-3 Primers used for VIGS
Gene	Forward primer (5'-3')	Reverse primer (5'-3')
TRV::RcFra	agaaggcctccatggggatccATGGGTGTGTTCACATACGAAACT	tgtcttcgggacatgcccgggTTAGTTGTAGGCCTCAGGGTTGG
TRV::RcTIP2	agaaggcctccatggggatccATGGCAAGAATAGCATTTGGAAG	tgtcttcgggacatgcccgggTCAATATTCACTGACTAAGGGTTGGT
TRV::RcEP3	agaaggcctccatggggatccATGGGTTCACCTGCTTTCTTTTG	tgtcttcgggacatgcccgggCTAGCAAGTAAGGTTGTCACCGG
